# Supplementary material for: Comparative analysis of two Neisseria gonorrhoeae genome sequences reveals evidence of mobilization of Correia Repeat Enclosed Elements and their role in regulation
Source: BMC Genomics. 2009 Feb 9;10:70. doi: 10.1186/1471-2164-10-70 (PMC2649163; doi:10.1186/1471-2164-10-70)
Supplement: Additional File 1 — CREE in N. gonorrhoeae strain FA1090. This spreadsheet contains the locations, sequence, and features of all of the CREE identified in the genome sequence of N. gonorrhoeae strain FA1090. [file 1471-2164-10-70-S1.xls]

## Sheet: Supplementary Table 1
CREE in N. gonorrhoeae strain FA1090
start	stop	size	sequence*	also in NCCP	Location	Black	Snyder	Notes
9246	9342	97	tatagcggattaactttaaaccggtacggcgttgccccgccttgccctgctgtctgcggcttcgtctccttgtcctgatttttgttaatctactaaa	Yes	5'			22 bp 5´ of NGO0007 (putative type II restriction endonuclease)
13476	13581	106	tatagtgaattaaatttaaaccggtacggcgttgcctcgccttgccgtactatttgtactgtctgcggttcgccgccttgtcctgatttaaatttaattcactata	Different	within			within NGO0015 (hypothetical)
19537	19691	155	tatagcggattaactttaaaccggtacggcgttgccccgccccggctcaaagggaacggttccctaaggcgcccaagcaccgggcgaaccggttccgtaccattcgtactgcctgcggcccgccgccttgtcctgatttttgttaatcctctatg	Different	5'			36 bp 5´ of NGO0021 (TonB-dep receptor)
36024	36129	106	tatagtggattaaatttaaaccagtacagcgttgcctcgccttgccgtactatttgtactgtctgcggcttcgtcgccttgtcCTGATTTTTGTTAATCCACTATA	Yes	5'			overlaps NGO0039; between divergent NGO0037 (hypothetical) and NGO0040 (glutamate-1-semialdehyde aminotransferase)
38835	38988	154	tatagcggattaacaaaaaccggtacggcgttgccccgccccggctcaaagggaacgattccctaaggtgatggagcgccgggcggatcggttccgtaccatttgtaccgtctgcggcccgccgccttgtcctgatttttgttaatccgctatg	Different	convergent			between convergent NGO0040 (putative glutamate-1-semialdehyde aminotransferase) and NGO0042 (putative oligo ribonuclease).
75676	75828	153	tatggcggatgaacaaaaaccggtacgggttgccccgccccggctcaaagggaacggttccctaaggtgatgaagcaccgggcggatcggttccgtaccatttgtactgtctgcggcccgccgccttgtcctgatttttgttaatccgctata	Different	5'			between divergent NGO0070 (outer membrane opacity protein B – 95 bp from start) and NGO0071 (putative lipoprotein signal peptidase – 736 bp from start)
81379	81533	155	tatagcggattaacaaaaaccggtacggagttgccccgccttagctcaaagagaacgattccctaaggtgctgaagcaccaagtgaatcggttccgtactatttgtactgtctgcggcttcgtcgccttgtcctgattttcgttaatccactata	Different	convergent			between convergent NGO0077 (conserved hypothetical) and NGO0078 (putative DNA polymerase III, alpha subunit)
100114	100268	155	tgttgcggattaacaaaaaccggtacggcgttgccccgccccggctcaaagggaacgattccctaaggtgctgaagcaccaggcgaaccggttccgtaccatttgtactgcctgcggcttcgccgccttgtcctgatttttgttaatccgctata	Different	5'			393 bp 5´ of NGO0091 (hypothetical)
102430	102584	155	tatagcggattaacaaaaaccggtacggcgttgccccgccttagctcaaagggaacgattccctaaggtgatgaagcaccgggcgaaccggttccgtactatccgtactgtctgcggcttcgccgccttgtcctgatttttgttaatccgctata	Different	5'			306 bp 5´ of NGO0093 (putative shikimate kinase)
130449	130603	155	tatagtggattaacaaaaaccggtacggcgttgccccgccttagctcaaagagaacgattctctaaggtgctgaagcaccaagtgaatcggttccgtactatttgtactgcctgcggcttcgccgccttgtcctgatttttgttaatccactata	Yes	convergent			between convergent NGO0117 (putative DNA helicase) and NGO0118 (putative N-acetyl-gamma-glutamyl-phosphate reductase)
137272	137378	107	tatagtggattaaatttaaaccggtacggcgttgcctcgccttgccgtactatctgtactgtctgcggcttcgccgccttgtcctgatttaaatttaatccactata	Yes	convergent			between convergent NGO0125 (hypothetical) and NGO0127 (putative tRNA processing exoribonuclease BN)
155308	155461	154	tatagcggattaacaaaaaccggtacggcgttgccccgccccggcccaaagggaacgattccctaaggtgatggagcgccgggcgaaccggttccgtaccattcgtactgcctgcggtccgccgccttgtcctgatttttgttaatccgctatg	Different	convergent			between convergent NGO0146 (putative porphobilinogen deaminase) and NGO0147 (hypothetical)
162464	162618	155	tatagtggattaacaaaaaccaatacggcgttgcttcgccttagctcaaagagaacgattccctaaggtgctgaagcaccaagcgaatcggttccgtactatttgtactgtctgcggcttcgccgccttgtcctgatttttgttaatccactata	Yes	5'	Yes	Yes	282 bp 5´ of NGO0155 (conserved hypothetical)
163994	164099	106	tatggtggattaaattcaaaccggtacagccttgcctctccttgccttactatctgtactgtctgcggcttcgtcgccttgtcctgatttttgttaatccgcttta	Yes	5'			63 bp 5´ of NGO0158 (putative aminopeptidase N)
207808	207913	106	tatagtggattaacaaaaaccagtacggcgttgccccgccttgccgtactatgttgtactgtctgcggcttcgtcgccttgtcctgatttttgttaatccactata	Yes	5'	Yes	Yes	between divergent NGO0204 (conserved hypothetical - 103 bp from start) and NGO0205 (putative lipoprotein carrier precursor, periplasmic binding - 178 bp 5´)
227247	227352	106	tatagtggattaaatttaaaccagtacggcgttgcctcgccttgccgtactatttgtactgtctgcggcttcgtcgccttgtcctgatttttgttaatccactatt	Yes	5'			between divergent NGO0224 (putative pyrophosphohydrolase – 410 bp before start) and NGO0225 (putative MafB-like protein – 33 bp before start)
246680	246786	107	tatagtggattaaatttaaaccggtacggcgttgcctcgccttgccgtactatttgtacggtcttgcggcttcgccgccttgtcctgatttaaatTTAATCCACTATA	Different	overlaps			ends NGO00243 (hypothetical)
252837	252990	154	tatagcggattaacaaaaaccggtacggcgttgccccgccccggctcaaagggaacgattccctaaggtgatggagcgccgggcggatcggttccgtaccatttgtaccgtctgcggcccgccgccttgtcctgatttttgttaatccgctatg	Yes	5'	Yes		between divergent NGO0254 (conserved hypothetical - 213 bp before start) and NGO0255 (putative dihydroorotase -343 bp before start)
260456	260560	105	tatagtggattaacaaaaaccagtacggcgttgcctcgccttgccgtactatttgtactgtctgcggcttcgtcgccttgtcctgatttttgttaatccactata	Different	convergent			between convergent NGO0260 (putative GTPase) and NGO0261 (putative N-(5´-phosphoribosyl) anthranilate isomerase).
306969	307039	71	tatagtggattaacaaaaaccagtacggcgttgcctcgccttgccgtactggtttttgttaatccactata	Yes	5'			509 bp 5´ of NGO0308 (putative adenosylmethionine-8-amino-7-oxononanoate aminotranferase)
337327	337433	107	tatagtggattaaatctaaaccagtacagcctggcctcgccttgccgtactatttgtactgtccgcggcttcgtcgccttggcctgatttgaatTTAATCCACTATA	Yes	overlaps			ends NGO0342 (hypothetical protein)
393473	393627	155	tatagcggattaactttaaaccggtacgtcgttgccccgccccggctcaaagggaacggttccctaaggcgcccaagcaccgggcgaaccggttccgtactatccgtactgtctgcggcccgccgccttgtcctgatttttgttaatccgctata	Different	5'	Yes		49 bp 5´ of NGO0401 (orotidine 5'-phosphate decarboxylase)
400528	400682	155	tatagtgaattaaatttaaaccggtactgcgttggctcgccttagctcaaagagaacgattccctaaggcgcccaagcaccaagtgaatcggttccgtactatttgtactgtctgcggctcgccgccttgtcctgatttttgttaattcactata	Different	5'			26 bp 5´ of NGO0407 (putative type I site-specific deoxyribonuclease)
423822	423977	156	tatagtggattaaatttaaaccggtacggcattacctcgccttagctcaaagagaacgattctctaaggtgctgaagcaccgagtgaatcggttccgtactatttgtactgtctgcggcttcgtcgccttgtcctgatttttgttaatccaCTATA	Different	overlaps			ends NGO0429 (conserved hypothetical)
425585	425739	155	tatagtggattaacaaaaaccggtacggcgttgcctcgccttagctcaaagagaacgattccctaaggtgctgaagcaccaagtgaatcggttccgtactatttgtactgtctgcggcttcgttgccttgtcctgatttttgttaatccactata	Different	5'	Yes		66 bp 5´ of NGO0430 (conserved hypothetical)
441250	441356	107	tatagtggattaaatttaaaccagtacggcgttgcctcgccttgccgtactatttgtactgtctgcggcttcgtcgccttgtcctgatttaaatttaatccaCTATA	Yes	5'		Yes	ends NGO0446 (putative ABC transporter) and is 38 bp 5' of NGO0445 (putative ABC transporter, ATP-binding protein)
447057	447211	155	tatagtggattaaattcaaaccggtacggcgttgccccgccttagctcaaagagaacgattctctaaggtgctgaagcaccaagtgaatcggttccgtactatttgtactgtctgcggcccgccgccttgtcctgatttttgttaatccactata	Different	5'		Yes	26 bp 5´ of NGO0452 (hypothetical)
453631	453786	156	tatagtggattaaatttaaaccagtacagcgttgcctcgccttagctcaaagagaacgattctctaaggtactgaagcaccaagtgaatcggttccgtactatttgtactgtcttcggcttcgtcgccttgtcctgatttttgttaatccactata	No	5'	Yes	Yes	76 bp 5´ of NGO0461 (hypothetical)
500333	500437	105	tagagtggattaaatttaaaccggtacggcgttgcctcgccttgccgtactatttgtactgtctgcggctcgccgccttgtcctgatttttgttaatccgctata	Yes	5'			2 bp from 5´ of NGO0527 (hypothetical)
510487	510640	154	tatggtgaattaacaaaaaccggtacggcgttgccccgccccggctcaaagggaacggttccctaaggtgatgaagcaccaggcgaaccggttccgtaccatttgtactgcctgcggcccgccgccttgtcctgatttttgttaattcactata	Different	5'	Yes		82 bp 5´ of NGO0537 (conserved hypothetical)
557367	557472	106	tatagtggattaaatttaaaccggtccggcgttacctcgccttgccgtactatttgtactgtctgcggcttcgtcgccttgtcctgatttttgttaatccactata	Different	5'			124 bp 5´ of NGO0573 (excinuclease ABC subunit B)
599310	599416	107	tatagtggattaaatttagaccggtacggcgttgcctcgccttgccgtgctatttgtactgtctgcggcttcgccgccttgtcctgatttaaatttaatccactata	Yes	convergent			between convergent NGO0611 (1-acyl-SN-glycerol-3-phosphate acyltransferase) and NGO0613 (conserved hypothetical protein)
639062	639167	106	tatagtggattaaatttaaaccggtaccgcgttgcctcgccttgccgtactatctgtactgtctgcggcttcgtcgccttgtcctgatttttgttaatccactata	Yes	convergent			between convergent NGO0649 (hypothetical) and NGO0650 (putative ATP-dependent RNA helicase)
711517	711622	106	tatagtggattaaatttaaaccagtacggcgttacctcgccttgccgtactattttactgtctgcggcttcgttgccttgtcctgatttaaatttaatccactata	Yes	5'			14 bp 5' of NGO0712 (hypothetical protein)
714779	714884	106	tatagtggattaaatttaaaccggtccggcgttgcctcgccttgccgtactatttgtgctgtctgcggctcgccgccttgtcctgatttaaatttaattcactata	Yes	divergent	Yes		between divergent NGO0714 (putative phosphogluconate dehydratase - 84 bp before start) and NGO0715 (putative glucose 6-phosphate 1-dehydrogenase - 329 bp before start)
738316	738420	105	tatagtggattaaatttaaaccagtacggcgttgcctcgccttgccgtactatttgtactgtctgcggctctccgccttgtcctgatttttgttaatccgctata	Yes	convergent			between convergent NGO0741 (putative RecA protein) and NGO0742 (conserved hypothetical)
746766	746919	154	tatagcggattaacaaaaaccggtacggcgttgccccgccccggctcaaagggaacgattccctaaggtgatggagcgccgggcggatcggttccgtaccatttgtaccgtctgcggcccgccgccttgtcctgatttttgttaatccgctatg	Different	5'			749 bp 5´ of NGO0751 (hypothetical)
797589	797741	153	tatagcggatgaacaaaaccggtacggcgttgtcccgccccggcccaaagggaacggttccctaaggcgcccaagcaccgggcgaaccggttccgtaccatttgtactgcctgcggcccgccgccttgtcctgatttttgttaatccgctata	Different	5'			156 bp 5´ of NGO0806 (hypothetical)
816364	816468	105	tatagtgaattaaatttaaaccggtacggcgttggctcgccttgccgtactatttgtactgtctgcggctcgccgccttgtcctgatttttgttaattcactata	Yes	5'		Yes	40 bp 5´ of NGO0827 (conserved hypothetical)
823735	823840	106	tatagtggattaaatttaaaccagtacggcgttgcctcgccttgccgtactatctgtactgtctgcggcttcgtcgccttgtcctgatttttgttaatccactata	Yes	after			2 bp after the end of NGO0836
831494	831599	106	tatagtggattaaatttaaaccggtacggcgttgcctcgccttgccgtactatttgtactgcctgcggctcgccgccttgtcctgatttaaatttaatccactata	Yes	5'	Yes		33 bp 5´ of NGO0847 (hypothetical)
836101	836206	106	tatagtggattaaatttaaaccggtacggcgttgcctcgccttgccgtactatttgtactgtctgcggcttcgccgccttgtcctgatttttgttaatccactata	Different	convergent			between convergent NGO0850 (putative gamma-glutamyl phosphate reductase) and NGO0851 (putative cell-division protein)
840613	840718	106	tatagtggattaaatttaaaccggtacggcgttgcctcgccttgccgtactatctgtactgtctgcggctcgccgccttgtcctgatttaaatttaatccactata	Yes	convergent			between convergent NGO0853 (hypothetical) and NGO0854 (hypothetical)
864892	865045	154	TATAGCGGATTAACAAAAACCGGTACGGCGTTGCCCCGCCCCGGCCCAAAGGGAACGATTCCCTAAGGTGATGGAGCGCCGGGCGAACCGGTTCCGTACCATTCGTACTGCCTGCGGTCCGCCGCCTTGTCCTGATTTTTGTTAATTCACTATA	Different	within			Completely within NGO0883 (hypothetical)
889659	889812	154	tatagtgaattaacaaaaaccggtacggcgttgccccgccccggctcaaagggaacgattccctaaggtaatgaagcaccgggcgaaccggttccgtaccatttgtactgcctgcggtccgccgccttgtcctgatttttgttaattcactata	Differnent	5'			440 bp 5´ of NGO0909 (putative IS150 ORF B)
890250	890403	154	tatagcgaattaacaaaaaccggtacggcgttgccccgccccggctcaaagggaacgattccctaaggtgatggagcgccgggcggatcggttccgtaccatttgtaccgtctgcggcccgccgccttgtcctgatttttgttaatccgctatg	Different	5'			1031 bp 5´ of NGO0909 (putative IS150 ORF B)
914070	914176	107	tatagtggattaaatttaaaccagtacagcgttgcctcgccttgccgtactatctgtactgtcttcggcttcgtcgccttgtcctgatttaaatttaatccactata	Yes	convergent			between convergent NGO0934 (conserved hypothetical protein) and NGO0936 (putative elongation factor P)
929145	929249	105	TATAGtggattaacaaaaacaggtacggcgttgcctcgccttgccgtactatttgtactgtctgcagcttcgtcgccttgtcctgatttttgttaatccactata	Yes	overlaps			ends NGO0953 (hypothetical protein).
948063	948168	106	tatagtggattaaatttaaaccggtacagcgttgcctcgccttgccgtactatttgtactctctgcggcttcgtcgccttgtcctgatttttgttaatccactata	Different	convergent			between convergent NGO0977 (putative acetate kinase) and NGO0978 (putative disulphide isomerase)
975181	975287	107	tatagtggattaaatttaaaccggtacggcgttgcctcgccttgccgtactatttgtactgtctgcggtttcgtcgccttgtcctgatttaaatttaatccactata	Different	5'			38 bp 5´ of NGO1004 (putative phage associated protein) and ends NGO1005 (putative phage associated protein)
976755	976908	154	tatagcggattaacaaaaaccggtacggcgttgccccgccccggctcaaagggaacgattccctaaggtgatggagcgccgggcggatcggttccgtaccatttgtactgcctgcggcccgccgccttgtcctgatttttgttaatccgctatg	Different	5'			213 bp of NGO1006 (hypothetical protein, putative phage associated protein)
984030	984135	106	tatagtggattaaatttaaaccggtacggcgttgcctcgccttgccgtactatttgtactgtctgcggcttcgccgccttgtcctgatttttgttaatccactata	Yes	after			Just after NGO1020 (conserved hypothetical protein, putative phage associated protein)
986185	986291	107	tatagtggattaaatttaaaccggtacggcgttgcctcgccttgccgtactatttgtactgtctggggcttcgtcgcattgtcctgatttaaatttaatccactata	Different	5'			164 bp 5´ of NGO1024 (hypothetical)
998348	998420	73	tatagtggattaaatttaaaccggtacggcgttgcctcgccttgccgtaccggtttaaatttaatccactata	Yes	within			within NGO1034 (hypothetical)
1000706	1000858	153	tatggcggatgaacaaaaaccggtacgggttgccccgccccggctcaaagggaacggttccctaaggcgtccaagcaccgggcgaaccggttccgtaccatccgtactgcctgcggcccgccgccttgtcctgatttttgttaatccgctata	Different	5'			between divergent NGO1037 (hypothetical) and NGO1040 (conserved hypothetical); 5´ of an unannotated opa (NGK_0749)
1034981	1035133	153	tatggcggatgaacaaaaaccggtacgggttgccccgccccggctcaaagggaacggttccctaagacgcccaagcaccgggcggatcggttccgtaccatttgtaccgtctgcggcccgccgccttgtcctgatttttgttaatccgctata	Different	5'			downstream of NGO1077 (hypothetical protein); 5´ of unannotated opa (NGK_0693)
1042659	1042813	155	tatagtggattaacaaaaaccagtacggcgttgccccgccttagctcaaagagaacgattctctaaggtgctgaagcaccaagcgaaccggttccgtactatttgtactgtctgcggcttcgtcaccttgtcctgatttttgttaatccactata	Yes	5'			44 bp 5´ of NGO1083 (hypothetical)
1115734	1115887	154	tatggcggattaacaaaaaccggtacggcgttgccccgccccggctcaaagggaacgattccctaaggtgatgaagcaccgggcgaaccggttccgtactatccgtactgcctgcggcccgccgccttgtcctgatttttgttaatccgctata	Different	5'			47 bp 5´ of NGO1178 (ComE1)
1172332	1172438	107	tatagtggattaacaaaaaccagtacggcattacctcgccttgccgtactatttttgtactgtctgcggcttcgtcgccttgtactgatttttgttaatccactata	Different	5'	Yes	Yes	84 bp 5´ of NGO1221 (putative GntR-family transcriptional regulator)
1180152	1180258	107	tatagtggattaaatttaaaccggtacggcgttgcctcgccttgccgtactatttgtactgtctgcggcttcgccgccttgtcctgatttaaatttaatccactata	Different	overlaps			overlaps and ends NGO1230 (hypothetical protein)
1188444	1188550	107	tatagtggattaaatttaaaccggtacggcgttgcctcgccttgccgtaccatctgtactgtctgcggcttcgtcgttttgtcctgatttaaatttaatccactata	Yes	5'			533 bp 5´ of NGO1236 (IlvI)
1195731	1195835	105	tatagtggattaacaaaaaccggtacggcgttgcctcgccttgccgtactatctgtactgtcttcggcttcgtcgccttgtcctgatttttgttaatccactata	Different	5'	Yes	Yes	34 bp 5´ of NGO1244 (putative MarR-family transcriptional regulator)
1207573	1207677	105	tagagtggattaaatttaaaccggtacggcgttgcctcgccttgccgtactatttgtactgtctgcggctcgccgccttgtcctgatttttgttaatctactata	Yes	overlaps			ends NGO1255 (hypothetical)
1230847	1230917	71	tatagtggattaacaaaaaccagtacggcgttgcctcgccttgccgtactggtttttgttaatccgctata	Yes	after			10 bp downstream from NGO1277 (conserved hypothetical)
1231245	1231398	154	tatggcggattaacaaaaaccggtacggcgttgccccgccccggctcaaagggaacggttccctaaggcgcccaagcaccgggcgaaccggttccgtaccatccgtactgcctgcggcccgccgccttgtcctgatttttgttaatccgctata	Different	5'			between NGO1277 (conserved hypothetical) and NGO1279 (conserved hypothetical); 5´ of an unannotated opa (NGK_1495)
1248426	1248530	105	tatagtggattaacaaaaaccggtacggcgttgcctcgccttgccgtactatttgtactgtctgcggcttcgccgccttgtcctgatttttgttaatccactata	Yes	5'			336 bp 5´ of NGO1292 (putative disulfide bond formation protein)
1257837	1257990	154	tatggcggattaacaaaaaccggtacggcgttgccccgccccggctcaaagggaacgattccctaaggtgatgaagcaccgggcgaaccggttccgtactatccgtactgcctgcggcccgccgccttgtcctgatttttgttaatccgctata	Different	5'			47 bp 5´ of NGO1304 (ComE2)
1285579	1285732	154	tatagcggattaacaaaaaccggtacggcgttgccccgccccggctcaaagggaacgattccctaaggtgatggagcgccgggcggatcggttccgtaccatttgtactgcctgcggcccgccgccttgtcctgatttttgttaatccgctatg	Different	5'			72 bp 5´ of NGO1327 (conserved hypothetical)
1308525	1308630	106	tatagtggattaaatttaaaccggtacggcgttgcctcgccttgccgtactatttgtactgtctgcggcttcgccgccttgtcctgatttttgttaatccactata	Different	5'	Yes		24 bp 5´ of NGO1347 (conserved hypothetical)
1316012	1316117	106	tatagtggattaacaaaaaccggtacggcgttgcctcgccttgccgtactatctgtactgtctgcgacttcgtcgccttgtcctgatttaaatttaatccactata	Yes	convergent			between convergent NGO1355 (putative sodium dependent ion transport protein) and NGO1357 (putative thymidylate synthase B)
1319773	1319878	106	TATAGTGAACTAAATTTAAACCAGTACGGCGTTGCCTCGCCTTGCCGTACTATTTGTACTGTCTGCGGCTCGCCGCCTTGTCCTGATTTAAATTTAATTCACTATA	Yes	within			within NGO1359 (hypothetical protein)
1321426	1321579	154	tatagtggattaacaaaaaccagtacggcgttgccccgccttagctcaaagagaacgattccctaaggcgtccaagcaccgggcgaaccggttccgtactatttgtactgtctgcggcccgccgccttgtcctgatttttgTTAATCCACTATA	Different	overlaps			ends NGO1362 (conserved hypothetical)
1342032	1342186	155	tatagcggattaacaaaaaccggtacggcgttgcctcgccttaactcaaagagaacgattccctaaggtgctgaagcaccaagtgaatcggttccgtactatttgtactgtctacggcttcgttgccttgtcctgatttttgttaatccactata	Different	convergent			between convergent NGO1376 (conserved hypothetical) and NGO1377 (transport protein).
1408410	1408514	105	tatagtgaattaaatttaaatcggtacagcgttggctcgccttgccgtactatttgtactgtctgcggctcgccgccttgtcctgatttttgttaatccactgta	No	convergent			between convergent NGO1442 (putative alcohol dehydrogenase) and NGO1443 (conserved hypothetical)
1419467	1419620	154	tatagcggattaacaaaaaccggtacggcgttgccccgccccggcccaaagggaacgattccctaaggtgatggagcgccgggcgaaccggttccgtaccattcgtactgcctgcggtccgccgccttgtcctgatttttgttaatccgctatg	Different	convergent			between convergent NGO1452 (putative aspartate aminotransferase) and NGO1454 (putative lysyl-tRNA synthetase)
1428587	1428742	156	TATAGtggattaactttaaaccagtacggcgttgcctcgccttagctcaaagagaacgattctctaaggtgctgaagcaccaagtgaatcggttccgtactatttgtactgtctgcggcttcgccgccttgtcctgatttttgttaatccgccata	Different	5'			ends NGO1465 (hypothetical); 5´ of unannotated opa (NGK_1729)
1458730	1458884	155	tatagcggattaacaaaaaccggtacggcgttgccccgccttagctcaaagagaacgattctctaaggtgctgaagcaccaagtgaatcggttccgtactatttgtactgtctgcggcttcctcgccttgtcctgatttttgttaatccactata	Yes	convergent			between convertgent NGO1494 (putative ABC transporter, periplasmic binding protein, polyamine) and NGO1495 (transferrin-binding protein A).
1490569	1490721	153	tatagtggattaatttaaaccggtacgggttgccccgccccggctcaaagggaacgattccctaaggcgcccaagcaccgggcgaaccggttccgtactatccgtactgcctgcggcccgccgccttgtcctgatttttgttaatccgctata	Different	5'			1517 bp 5´ of NGO1521 (putative acetate kinase)
1510363	1510516	154	tatagcggattaacaaaaaccggtacgtcgttgccccgccccggctcaaagggaacggttccctaaggcgcccaagcaccaggcgaaccggttccgtcccatttgtactgcctgcggcccgccgccttgtcctgatttttgttaatccgctata	Different	5'			25 bp 5´ of NGO1537 (putative phopho-N-acetylmuramoyl-pentapeptide-transferase)
1531129	1531233	105	tatagtgaattgaatttaaaccagtacagcgttggcccgccttgccgtactatttgtactgtctgcggcccgccgccttgtcctgatttttgttaatccactata	Different	5'			in a large intergenic region between NGO1552 (putative sodium/proline symporter, proline permease) and NGO1556 (hypothetical); 5´ of an unannotated opa (NGK_1847)
1532980	1533134	155	TATAGTGGATTAAcaaaaaccagtacggcgttggcccgccttagctcaaagagaacgattctctaaggtgctgaagcaccaagtgaatcggttccgtactatctgtactgtctgcggcttcgccgccttgtcctgatttttgttaatccactata	Yes	overlaps			ends NGO1557 (hypothetical).
1544820	1544988	169	tatagtggattaacaaaaaccagtacggcgttgcctcgccttgccgtactatctgtactgtctgcggcttcgtcgccttgtcctgatttttgttaatccacgccttgccgtactatctgtactgtctgcggcttcgtcgccttgtcctgatttttgttaatccactata	Yes	non-coding region			in a large intergenic region
1551199	1551303	105	tatagtggattaaatttaaaccggtacggcgttgcctcgccttgccgtactattgtactgtctgcggcttcgtcgccttgtcctgatttttgttaatccactata	Yes	5'			between divergent NGO1575 (451 bp upstream) and NGO1576 (hypothetical – 23 bp upstream)
1569846	1569999	154	TATAGTGGATTAACAAAAACCGGTACGGCGTTGCCCCGCCCCGGCTCAAAGAGAACGATTCCCTAAGGTGCTGAAGCACCAAGCGAATCGGTTCCGTACTATCCGTACTGTCTGCGGCTCGCCGCCTTGTCCTGATTTTTGTTAATCCGCTATA	No	within			within NGO1597 (hypothetical)
1575378	1575484	107	TATAGTGGATTAAATTTAAACCGGTACGGCGTTACCCCGCCTTGCCGTACTATGTTGTACTGTCTGCGGCTTCGTCGCTTTGTCCTGATTTTTGTTAATCCACTAAC	Yes	within			within NGO1604 (hypothetical)
1624100	1624253	154	tatagtgaattaacaaaaaccggtacggcgttgccccgccccggctcaaagagaacgattccctaaggtgatgaagcaccaagcgaaccggttccgtactatccgtactgcctgcggcccgccgccttgtcctgatttttgttaattcactata	Different	5'	Yes	Yes	between divergent NGO1668 (putative glucose-6-phosphate isomerase – 132 bp before start) and NGO1669 (pilus assembly protein – 222 bp before start )
1649411	1649564	154	tatggcggattaacaaaaaccggtacggcgttgccccgccccggctcaaagggaacgattccctaaggtgatgaagcaccgggcgaaccggttccgtactatccgtactgcctgcggcccgccgccttgtcctgatttttgttaatccgctata	Yes	non-coding region			in an intergenic region
1678367	1678471	105	tatagtggattaacaaaaaccggtacggcgttgcctcgccttgccgtactatttgtactgtctgcggcttcgccgccttgtcctgatttttgttaatccactata	Yes	5'		Yes	between divergent NGO1717 (putative thiol:disulphide interchange protein) and NGO1718(putative virulence factor MviN protein)
1685883	1685989	107	tatagtgaattaaatttaaaccggtacggcgttggctcgccttgccgtactatctgtactgtccgcggcttcgccgccttgtcctgatttaaatttaatccactatg	Yes	5'			190 bp 5' of NGO1723 (hypothetical protein)
1712488	1712641	154	tatagcggattaacaaaaaccggtacggcgttgccccgccttagctcaaagggaacgattccctaaggtgcccaagcaccaagcgaatcggttccgtactatccgtactgtctgcggcccgccgccttgtcctgatttttgttaatccgctata	Different	5'			184 bp 5´ of NGO1751 (putative NADH dehydrogenase I chain A).
1715901	1716054	154	tatagcggattaacaaaaaccggtacggcgttgccccgccccggctcaaagggaacggttccctaaggtgatgaagcaccaggcggatcggttccgtaccatttgtaccgtctgcggcccgccgccttgtcctgatttttgttaatccgccata	Different	5'			62 bp 5´ of NGO01755 (hypothetical)
1726101	1726255	155	tatagtggattaactttaaaccggtacggcgttgccccgccttagctcaaagagaacgattccctaaggtgctgaagcaccgggcgaaccggttccgtaccatttgtaccgtctgcggcccgccgccttgtcctgatttttgttaatccactata	Yes	after			59 bp downstream of NGO1763 (putative 3-oxoacyl-[acyl-carrier-protein] synthase II)
1732426	1732494	69	tatagtggattaaatttaaaccggtacggcgttgcctcgccttgtcctgatttttgttaatccactata	Yes	5'			292 bp 5´ of NGO1768 (conserved hypothetical)
1742670	1742824	155	tatagtggattaacaaaaaccggtacggcgttgcctcgccttagctcaaagagaacgattctctaaggtgctgaagcaccaagtgaatcggttccgtactatttgtactgcctgcggcttcgtcgccttgtcctgatttttgttaatccactata	Yes	convergent			between convergent NGO1773 (putative L-serine dehydratase) and NGO1774 (putative potassium-efflux system protein).
1747976	1748081	106	TATAGTGGATTAAATTTAAACCGGTACGGCGTTGCCTCGCCTTGCCGTACTATTTGTACTGTCTGCGGCTTCGCCGCCTTGTCCTGAtttttgttaatccactata	Yes	overlaps			ends the very short NGO01777 (conserved hypothetical) between the convergent NGO01776 (putative glyceraldehyde 3-phosphate dehydrogenase) and NGO01778 (putative leucyl/phenylalanyl-tRNA--protein transferase)
1752585	1752689	105	Tatagtggattaacaaaaaccggtacggcgttgcctcgccttgccgtactatctgtactgtctgcggcttcgtcgccttgtcctgatttttgttaatccactata	Different	5'		Yes	at the very start of NGO1782 (putative lipid-A-disaccharide synthase)
1763010	1763163	154	tatagcggattaacaaaaaccggtacggcgttgccccgccccggctcaaagggaacggttccctaaggtgctgaagcaccaagcgaaccggttccgtactatccgtactgtctgcggcccgccgccttgtcctgatttttgttaatccgctata	Different	convergent			between convergent NGO1789 (putative ribonuclease HII) and NGO1790 (putative parA family protein - putative ATPase)
1779935	1780041	107	tatagtggtttaaatttaaaccggtacagcgttgcctcgccttgccgtacttcttgtactgtctgcggcttcgtcgccttgtcctgatttaaatttaaaccactata	Yes	5'			259 bp 5' of NGO1807 (putative amino-acid transporter)
1786690	1786842	153	tatagcggattaacaaaaaccggtacgggttgccccgccccggctcaaagggaacggttccctaaggcgcccaagcaccaggcgaaccggttccgtaccattcgtactgcctgcggcccgccgccttgtcctgatttttgttaatccgccata	Yes	5'			541 bp 5´ of NGO1811 (putative tRNA pseudouridine synthase)
1788248	1788401	154	tatagcggattaacaaaaaccggtacggcgttgccccgccccgacccaaagggaacggttccctaaggcgcccaagcaccgggcgaaccggttccgtaccatttgtaccgtctgcggcccgccgccttgtcctgatttttgttaatccactata	Different	5'			296 bp 5´ of NGO1812 (major outer membrane protein porin P.IB)
1806907	1807013	107	tatagtggattaaatttaaaccggtacggcgTTGCCTCGCCTTGCCGTACTATTTGTACTGTCTGCGGCTTCGTCGCTTTGTCCTGATTTAAATTTAATCCACTATA	Yes	overlaps			overlaps NGO1839 (hypothetical)
1844793	1844946	154	tatagcgaattaacaaaaaccggtacggcgttgccccgccccggctcaaagggaacgattccctaaggtgcccaagcaccgggcgaaccggttccgtactatttgtactgtctgcggcccgccgccttgtcctgatttttgttaatctactata	Different	overlaps			ends NGO1874 (hypothetical)
1848510	1848664	155	tatagtggattaacaaaaaccagtacggcgttgccccgccttagctcaaagagaacgattccctaaggtgctgaagcaccaagcgaatcggtttcgtactatttgtactgtctgcggcttcgtcgccttgtcctgatttttgttaatccactata	Different	5'	Yes		73 bp 5´ of NGO18781 (conserved hypothetical)
1849640	1849793	154	tatagtggattaacaaaaaccagtacggcgttgccccgccccggcccaaagggaacggttccctaagacgcccaagcaccgggcgaaccggttccgtactatttgtaccgtctgcggcccgccgccttgtcctgatttttgttaatccactata	Different	convergent			between convergent NGO1879 (conserved hypothetical) and NGO1880 (conserved hypothetical).
1850442	1850548	107	tatagtggattaaatttaaaccagtacggcgttgcctcgccttgccgtactatttgtactgtctgcggcttcgtcgccttgtcctgatttaaatttaatccactata	Yes	5'		Yes	2 bp 5´ of NGO1880 (conserved hypothetical)
1855137	1855241	105	tatagtggattaacaaaaaccggtacggcgttgcctcgccttgccgtactatctgtactgtctgcggcttcgtcgccttgtcctgatttttgttaatccgctata	Differnent	5'	Yes	Yes	45 bp 5´ of NGO1886 (conserved hypothetical)
1858078	1858184	107	tatagtggattaaatttaaaccagtacatcgttgactcgccttgccgtactatctgtactgtctgtggcttcgtcgccttgtcctgatttaaatttaatccactata	Yes	5'			105 bp 5' of NGO1890 (putative glutamate permease)
1872565	1872718	154	tatggcggattaacaaaaaccggtacggcgttgccccgccccggctcaaagggaacgattccctaaggtgatgaagcaccgggcgaaccggttccgtactatccgtactgcctgcggcccgccgccttgtcctgatttttgttaatccgctata	Different	5'			47 bp 5´ of NGO1902 (ComE4)
1890857	1891010	154	tatagcggattaacaaaaaccggtacggcgttgccccgccccggctcaaagggaacggttccctagggcgcccaagcaccaggcggatcggttccgtaccatttgtactgcctgcggcccgccgccttgtcctgatttttgttaatccgctatg	Different	5'			109 bp 5´ of NGO1913 (hypothetical)
1905016	1905169	154	TATAGTGGATTAACAAAAACCGGTACGGCGTTGCCCCGCCCCGGCTCAAAGGGAACGGTTCCCTAAggcgcccaagcaccgggcgaaccggttccgtaccatttgtactgcctgcggcccgccgccttgtcctgatttttgttaatccgccata	Different	overlaps			ends NGO1929, otherwise between convergent NGO1928 (putative acetyltransferase) and NGO1930 (putative DNA mismatch repair protein)
1926885	1927039	155	tatggtggattaactttaaaccggtacggcgttgccccgccccggctcaaagggaacgattccctaaggcgcccaagcaccgggcgaaccggttccgtaccatttgtactgcctgcggcccgccgccttgtcctgatttttgttaatccgctata	Yes	5'			301 bp 5´ of NGO1954 (putative peptide transporter)
1977773	1977927	155	tatagcggattaacaaaaaccggtacggcgttgccccgccccggctcaaagggaacgattccctaaggtgcccaagcaccgggcgaaccggttccgtactatttgtactgtctgcggcttcgccgccttgtcctgatttttgttaatccactata	Yes	5'			22 bp 5´ of NGO2006 (conserved hypothetical)
2006698	2006851	154	tatagtggattaacaaaaaccagtacggcgttgccccgccttggctcaaagggaacgattctccaaggtgctgaagcaccgggcgaaccggttccgtactatccgtactgtctgcggctcgccgccttgtcctgatttttgttaatccgctata	Different	5'			18 bp 5´ of NGO2037 (PtsH)
2026115	2026267	153	tatagcggattaacaaaaaccggtacgggttgccccgccccggctcaaagggaacggttccctaaggcgcccaagcaccgggcgaaccggttccgtaccatttgtactgcctgcggcccgccgccttgtcctgattttcgttaatccgctata	Different	5'			105 bp 5´ of NGO2051 (hypothetical)
2040411	2040507	97	tatagtgaattaaatttaaaccagtacggcgttgcctcgccttgccgtactgtccgcggcttcgccgccttgtcctgattttcgttaatccgctatg	Different	5'			122 bp 5´ of NGO2065 (putative UDP-3-O-[3-hydroxymyristoyl] N-acetylglucosmine deacetylase)
2057113	2057267	155	tatagtggattaacaaaaaccggtacggcgttgccccgccccggctcaaagggaacgattccctaaggcgctgaagcaccgggcgaaccggttccgtactatccgtactgtctgcggcttcgccgccttgtcctgatttttgttaatccactata	Different	5'	Yes		between divergent NGO2077 (putative gluconate permease – 127 bp before start) and NGO2078 (putative ABC transporter, permease protein – 58 bp before start)
2072180	2072335	156	tatagtggactaaatttaaaccggtacggcgttgcctcgccttagctcaaagagaacgattctctaaggtgctgaagcaccaagtgaatcggttccgtactatctgtactgcctgcggcttcgccgccttgtcctgatttttgttaatccactata	Different	5'		Yes	between divergent NGO2093 (ferric enterobactin receptor - 181 bp before start) and NGO2094 (putative chaperonin 10 kDa subunit - 170 bp before start)
2074618	2074771	154	tatagcggattaacaaaaaccggtacggcgttgccccgccccggctcaaagggaacggttccctaaggcgcccaagcaccgggcgaaccggttccgtaccatttgtactgcctgcggctggccgccttgtcctgatttttgttaatccgctata	Different	5'	Yes		404 bp 5´ of NGO2096 (putative sodium-dependent transporter)
2084484	2084590	107	TATAGtggattaaatttaaaccggtacggcgttgcctcgccttgccgtactatttttactgtctgcggcttcgccgccttgtcctgatttaaatttaatccactata	Yes	overlaps			overlaps the end of NGO2104 (hypothetical)
2095488	2095592	105	tatagcggattaacaaaaaccggtacggcgttgcctcgccttgccgtactatctgtactgtctgcggcttcgtcgccttgtcctgatttttgttaatccactata	Yes	5'			between divergent NGO2109 (putative hemoglobin-haptoglobin utilization protein B – 1247 bp before start) and NGO2111 (conserved hypothetical – 2 bp before start)
2109255	2109358	104	tatagtggattaacaaaaccggtacggcgttgcctcgccttgccgtactatttgtactgcctgcggcttcgtcgccttgtcctgatttttgttaatccactata	Yes	5'		Yes	66 bp 5´ of NGO2127 (CadD)
2111946	2112052	107	tatagtggattaaatttaaaccggtacggcgttgcctcgccttgccgtactatttgtactgtctgcggcttcgtcgccttgtcctgatttaaatttaatccactata	Yes	5'			42 bp 5´ of NGO2130 (RegF)
2146262	2146416	155	tatagtggattaacaaaaaccggtacggcgttgccccgccttagctcaaagagaacgattccctaaggtgcccaagcaccaagcgaaccggttccgtactatccgtactgtccgcggcttcgccgccttgtcctgatttttgttaatccactata	Different	5'	Yes		450 bp 5´ of NGO2175 (putative 3-oxoacyl-[acyl-carrier-protein] synthase III)
CREE in N. gonorrhoeae strain FA1090
start		core†	sequence*
257766		Yes	tatagcggattaacaaaaaccggtacggcgttgccccgccccg
374534		Yes	tatagcggtttaattttaaaccggtacagccttgccccg
618363		Yes	tatagcggattaacaaaaatcaggataaggcgacgaagccgcagacagtacaaa
618417		Yes	tatagtggattaaatttaaactagtacagcgttgcctcgccttgccgtacta
738519		Yes	tatagtggattaacaaaaaccggtacggcgttgcctcgccttagatctttg
745899		No	tatagtggattaaatttaaatcaggacaa
1480442		No	tatagcggattaacaaaaatcaggaca
2016129		No	tatagcggattaacaaaaatcaggac
2043709		Yes	tatagcggattaacaaaaatcaggacaaggcggcg
* Regions where the CREE or CR overlap an annotated coding region are shown in upper case letters.
† Is the CR sequence associated with a partial CREE core sequence?
