# Supplementary material for: Comparative analysis of two Neisseria gonorrhoeae genome sequences reveals evidence of mobilization of Correia Repeat Enclosed Elements and their role in regulation
Source: BMC Genomics. 2009 Feb 9;10:70. doi: 10.1186/1471-2164-10-70 (PMC2649163; doi:10.1186/1471-2164-10-70)
Supplement: Additional File 2 — CREE in N. gonorrhoeae strain NCCP11945. This spreadsheet contains the locations, sequence, and features of all of the CREE identified in the genome sequence of N. gonorrhoeae strain NCCP11945. [file 1471-2164-10-70-S2.xls]

## Sheet: Supplementary Table 2
CREE in N. gonorrhoeae strain NCCP11945
start	stop	size	sequence*	also in FA1090
9244	9340	97	tatagcggattaactttaaaccggtacggcgttgccccgccttgccctgctgtctgcggcttcgtctccttgtcctgatttttgttaatctactaaa	Yes
13475	13580	106	tatagtgaattaaatttaaaccggtacggcgttgcctcgccttgccgtactatttgtactgtctgcggttcgccgccttgtcccgatttaaatttaattcactata	Different
19526	19680	155	tatagcggattaactttaaaccggtacggcgttgtcccgccccggctcaaagggaacggttccctaaggcgcccaagcaccgggcgaaccggttccgtaccatttgtactgcctgcggcccgccgccttgtcctgatttttgttaatcctctatg	Different
36007	36112	106	tatagtggattaaatttaaaccagtacagcgttgcctcgccttgccgtactatttgtactgtctgcggcttcgtcgccttgtcctgatttttgttaatccactata	Yes
38820	38973	154	tatagcggattaacaaaaaccggtacggcgttgccccgccccggcccaaagggaacggttccctaaggtgatggagcgccgggcggatcggttccgtaccattcgtactgcctgcggcccgccgccttgtcctgatttttgttaatccgctatg	Different
77264	77417	154	tatggcggattaacaaaaaccggtacggcgttgccccgccccggctcaaagggaacggttccctaaggtgctgaagcaccgggcggatcggttccgtactatttgtactgcctgcggcccgccgccttgtcctgatttttgttaatccgctata	Different
83102	83256	155	tatagcggattaacaaaaaccggtacggcgttgccccgccttagctcaaagagaacgattccctaaggcacccaagcaccaagtgaatcggttccgtactatttgtactgtctgcggcttcgtcgccttgtcctgattttcgttaatccgctata	Different
99783	99937	155	tgttgcggattaacaaaaaccggtacggcgttgccccgccccggctcaaagggaacggttccctaaggcgcccaagcaccgggcgaaccggttccgtaccatccgtactgcctgcggcttcgccgccttgtcctgatttttgttaatccgctata	Different
102100	102254	155	tatagcggattaacaaaaaccggtacggcgttgccccgccttagctcaaagggaacgattccctaaggcgtccaagcaccgggcgaaccggttccgtactatccgtactgtctgcggcttcgccgccttgtcctgatttttgttaatccgctata	Different
130155	130309	155	tatagtggattaacaaaaaccggtacggcgttgccccgccttagctcaaagagaacgattctctaaggtgctgaagcaccaagtgaatcggttccgtactatttgtactgcctgcggcttcgccgccttgtcctgatttttgttaatccactata	Yes
137920	138026	107	tatagtggattaaatttaaaccggtacggcgttgcctcgccttgccgtactatctgtactgtctgcggcttcgccgccttgtcctgatttaaatttaatccactata	Yes
141888	142043	156	tatggtggattaactttaaaccggtacggcgttgcctcgcctcagatcaaagagaacgattttctaaggtgctgaagcaccaagtgaatcggttccgtactatctgtactgtctgcggcttcgccgccttgtcctgatttttgttaatccactata	No
156099	156252	154	tatagcggattaacaaaaaccggtacggcgttgccccgccccggcccaaagggaacggttccctaaggtgatggagcgccgggcggatcggttccgtaccattcgtactgcctgcggtccgccgccttgtcctgatttttgttaatccgctatg	Different
163256	163410	155	tatagtggattaacaaaaaccaatacggcgttgcttcgccttagctcaaagagaacgattccctaaggtgctgaagcaccaagcgaatcggttccgtactatttgtactgtctgcggcttcgccgccttgtcctgatttttgttaatccactata	Yes
164786	164891	106	tatggtggattaaattcaaaccggtacagccttgcctctccttgccttactatctgtactgtctgcggcttcgtcgccttgtcctgatttttgttaatccgcttta	Yes
198812	198916	105	tagagtggattaaatttaaaccggtacggcgttgcctcgccttgccgtactatttgtactgtctgcggctcgccgccttgtcctgatttttgttaatctactata	Yes
210653	210757	105	tatagtggattaacaaaaaccggtacggcgttgcctcgccttgtcgtactatttgtactgtctgcggcttcgtcgccttgtcctgatttttgttaatccactata	Different
217937	218043	107	TATAGTGGATTAAATTTAAACCGGTACGGCGTTGCCTCGCCTTGCCGTACCATCTGTACTGTCTGCGGCTTCGTCGTTTTGTCCTGAtttaaatttaatccactata	Yes
226219	226324	106	tatagtggattaaatttaaaccggtacggcgttgcctcgccttgccgtactatttgtactgtctgcggcttcgccgccttgtcctgatttttgttaatccactata	Different
234038	234145	108	tatagtggattaacaaaaaccagtacggcattacctcgccttgccgtactatttttgtactgtctgcggcttcgtcgccttgtactgatttaaatttaatccactata	Different
277340	277445	106	tatagtggattaacaaaaaccagtacggcgttgccccgccttgccgtactatgttgtactgtctgcggcttcgtcgccttgtcctgatttttgttaatccactata	Yes
296830	296935	106	tatagtggattaaatttaaaccagtacggcgttgcctcgccttgccgtactatttgtactgtctgcggcttcgtcgccttgtcctgatttttgttaatccactatt	Yes
315775	315881	107	tatagtggattaaatttaaaccggtacggcgttgcctcgccttgccgtactatttgtactgtctgcggcttcgccgccttgtcctgatttaaatttaatccactata	Different
321931	322084	154	tatagcggattaacaaaaaccggtacggcgttgccccgccccggcccaaagggaacgattccctaaggtgatggagcgccgggcggatcggttccgtaccattcgtactgcctgcggcccgccgccttgtcctgatttttgttaatccgctatg	Yes
332258	332361	104	tatagtggattaacaaaaaccagtacggcgttgcctcgccttgccgtactatttgtactgtctgcggctcgccgccttgtcctgatttttgttaatccactata	Different
378769	378839	71	tatagtggattaacaaaaaccagtacggcgttgcctcgccttgccgtactggtttttgttaatccactata	Yes
409189	409295	107	tatagtggattaaatctaaaccagtacagcctggcctcgccttgccgtactatttgtactgtccgcggcttcgtcgccttggcctgatttgaatttaatccactata	Yes
465354	465507	154	tatagcggattaacaaaaaccggtacgtcgttgccccgccccggctcaaagggaacggttccctaaggtgcccaagcaccaggcgaaccggttccgtactatccgtactgtctgcggcccgccgccttgtcctgatttttgttaatccgctata	Different
472397	472550	154	tatagtgaattaacaaaaaccggtactgcgttggctcgccttagctcaaagagaacgattccctaaggcgcccaagcaccaagtgaatcggttccgtactatttgtactgtctgcggctcgccgccttgtcctgatttttgttaattcactata	Different
495688	495844	157	tatagtggattaaatttaaaccggtacggcattacctcgccttagctcaaagagaacgattctctaaggtgctgaagcaccgagtgaatcggttccgtactatttgtactgtctgcggcttcgtcgccttgtcctgatttaaatttactccactata	Different
497451	497605	155	tatagtgaattaacaaaaaccagtacggcgttgccccgccccggctcaaagggaacgattccctaaggtgctgaagcaccgagtgaatcggttccgtactatctgtactgtctgcggcttcgtcgccttgccctgatttttgttaatccactata	Different
513116	513222	107	tatagtggattaaatttaaaccagtacggcgttgcctcgccttgccgtactatttgtactgtctgcggcttcgtcgccttgtcctgatttaaatttaatccactata	Yes
518804	518908	105	tatagtggattaacaaaaaccagtacggcgttgcctcgccttgccgtactatctgtaccgtctgcggcttcgccgccttgtcctgatttttgttaatccactata	Different
562894	563048	155	tatagtggattaacaaaaaccagtacggcgttgccccgccttagctcaaagagaacgattctctaaggtgctgaagcaccaagcgaaccggttccgtactatttgtactgtctgcggcttcgtcaccttgtcctgatttttgttaatccactata	Yes
570722	570875	154	tatggcggattaacaaaaaccggtacggcgttgccccgccccggctcaaagggaacggttccctaaggtgctgaagcaccgggcggatcggttccgtactatttgtactgcctgcggcccgccgccttgtcctgatttttgttaatccgctata	Different
611024	611177	154	tatggcggattaacaaaaaccggtacggcgttgccccgccccggctcaaagggaacggttccctaaggtgcccaagcaccgggcggatcggttccgtaccatccgtactgcctgcggcccgccgccttgtcctgatttttgttaatccgctata	Different
613437	613509	73	tatagtggattaaatttaaaccggtacggcgttgcctcgccttgccgtaccggtttaaatttaatccactata	Yes
625567	625673	107	tatagtggattaaatttcaaccggtacggcgttgcctcgccttgccgtactatttgtactgtctggggcttcgtcgcattgtcctgatttaaatttaatccactata	Different
627722	627827	106	tatagtggattaaatttaaaccggtacggcgttgcctcgccttgccgtactatttgtactgtctgcggcttcgccgccttgtcctgatttttgttaatccactata	Yes
634929	635082	154	tatagcggattaacaaaaaccggtacggcgttgccccgccccggctcgaagaggacgattccctaaggtgatggagcgccgggcggatcggttccgtaccattcgtactgcctgcggcccgccgccttgtcctgatttttgttaatccgctatg	Different
636542	636648	107	tatagtggattaaatttaaaccagtacggcgttgcctcgccttgccgtactatttgtactgtctgcggtttcgccgccttgtcctgatttaaatttaatccactata	Different
665821	665926	106	tatagtggattaaatttaaaccggtacagcgttgcctcgccttgccgtactatttgtactgtctgcggcttcgtcgccttgtcctgatttttgttaatccactata	Different
684759	684863	105	tatagtggattaacaaaaacaggtacggcgttgcctcgccttgccgtactatttgtactgtctgcagcttcgtcgccttgtcctgatttttgttaatccactata	Yes
699814	699920	107	tatagtggattaaatttaaaccagtacagcgttgcctcgccttgccgtactatctgtactgtcttcggcttcgtcgccttgtcctgatttaaatttaatccactata	Yes
723573	723726	154	tatagcggattaacaaaaaccggtacggcgttgccccgccccggctcaaagggaacgattccctaaggtgatgaagcaccgggcggatcggttccgtaccatttgtaccgtctgcggcccgccgccttgtcctgatttttgttaatccgctatg	Different
724164	724317	154	tatagtgaattaacaaaaaccggtacggcgttgccccgccccggctcaaagggaacgattccctaaggtgatggagcgccgggcggatcggttccgtaccatttgtactgcctgcggcccgccgccttgtcctgatttttgttaattcactata	Differnent
748921	749074	154	tatagcggattaacaaaaaccggtacggcgttgccccgccccggcccaaagggaacgattccctaaggtaatgaagcaccgggcgaaccggttccgtaccatttgtactgcctgcggtccgccgccttgtcctgatttttgttaattcactata	Different
773275	773380	106	tatagtggattaaatttaaaccggtacggcgttgcctcgccttgccgtactatctgtactgtctgcggctcgccgccttgtcctgatttaaatttaatccactata	Yes
777827	777932	106	tatagtggattaaatttaaaccggtacggcgttgcctcgccttgccgtactatctgtactgtctgcggcttcgccgccttgtcctgatttttgttaatccactata	Different
782431	782536	106	tatagtggattaaatttaaaccggtacggcgttgcctcgccttgccgtactatttgtactgcctgcggctcgccgccttgtcctgatttaaatttaatccactata	Yes
790334	790439	106	tatagtggattaaatttaaaccagtacggcgttgcctcgccttgccgtactatctgtactgtctgcggcttcgtcgccttgtcctgatttttgttaatccactata	Yes
797704	797808	105	tatagtgaattaaatttaaaccggtacggcgttggctcgccttgccgtactatttgtactgtctgcggctcgccgccttgtcctgatttttgttaattcactata	Yes
816422	816575	154	tatagcggattaacaaaaaccggtacggcgttgccccgccccggctcaaagggaacggttccctaaggcgcccaagcaccgggcgaaccggttccataccattcgtactgcctgcggcccgccgccttgtcctgatttttgttaatccgctata	Different
924580	924733	154	tatagcggattaacaaaaaccggtacggcgttgccccgccccggcccaaagggaacgattccctaaggtgatggagcgccgggcggatcggttccgtaccattcgtactgcctgcggtccgccgccttgtcctgatttttgttaatccgctatg	Different
933079	933183	105	tatagtggattaaatttaaaccagtacggcgttgcctcgccttgccgtactatttgtactgtctgcggctctccgccttgtcctgatttttgttaatccgctata	Yes
949754	949858	105	tatagtggattaacaaaaaccggtacggcgttacctcgccttgccgtactatttgtactgtctgcggcttcgtcgccttgtcctgatttttgttaatccactata	No
958334	958439	106	tatagtggattaaatttaaaccggtccggcgttgcctcgccttgccgtactatttgtgctgtctgcggctcgccgccttgtcctgatttaaatttaattcactata	Yes
961596	961701	106	tatagtggattaaatttaaaccagtacggcgttacctcgccttgccgtactattttactgtctgcggcttcgttgccttgtcctgatttaaatttaatccactata	Yes
1033492	1033597	106	tatagtggattaaatttaaaccggtaccgcgttgcctcgccttgccgtactatctgtactgtctgcggcttcgtcgccttgtcctgatttttgttaatccactata	Yes
1073168	1073274	107	tatagtggattaaatttagaccggtacggcgttgcctcgccttgccgtactatttttactgtctgcggcttcgccgccttgtcctgatttaaatttaatccactata	Yes
1115108	1115213	106	tatagtagattaaatttaaaccggtccggcgttacctcgccttgccgtactatttgtactgtctgcggcttcgtcgccttgtcctgatttttgttaatccactata	Different
1161730	1161883	154	tatggtgaattaacaaaaaccggtacggcgttgccccgccttagctcaaagggaacgattccctaaggtgctgaagcaccaggcgaaccggttccgtaccatttgtactgcctgcggcccgccgccttgtcctgatttttgttaattcactata	Different
1171932	1172036	105	tagagtggattaaatttaaaccggtacggcgttgcctcgccttgccgtactatttgtactgtctgcggctcgccgccttgtcctgatttttgttaatccgctata	Yes
1235244	1235314	71	tatagtggattaacaaaaaccagtacggcgttgcctcgccttgccgtactggtttttgttaatccgctata	Yes
1236171	1236324	154	tatggcggatgaacaaaaaccggtacgtcgttgccccgccccggcccaaagggaacggttccccaaggtgatgaagcaccgggcggatcggttccgtactatttgtactgcctgcggcccgccgccttgtcctgatttttgttaatccgctata	Different
1253475	1253579	105	tatagtggattaacaaaaaccggtacggcgttgcctcgccttgccgtactatttgtactgtctgcggcttcgccgccttgtcctgatttttgttaatccactata	Yes
1262895	1263048	154	tatggcggattaacaaaaaccggtacggcgttgccccgccccggctcaaagggaacggttccctaaggtgatgaagcaccgggcgaaccggttccgtactatccgtactgcctgcggcccgccgccttgtcctgatttttgttaatccgctata	Different
1290634	1290787	154	tatagcggattaacaaaaaccggtacggcgttgccccgccccggcccaaagggaacgattccctaaggtgatggagcgccgggcgaaccggttccgtaccattcgtactgcctgcggcccgccgccttgtcctgatttttgttaatccgctatg	Different
1313578	1313684	107	tatagtggattaaatttaaaccggtacggcgttgcctcgccttgccgtactatttgtactgtctgcggcttcgccgccttgtcctgatttaaatttaatccactata	Different
1321069	1321174	106	tatagtggattaacaaaaaccggtacggcgttgcctcgccttgccgtactatctgtactgtctgcgacttcgtcgccttgtcctgatttaaatttaatccactata	Yes
1324830	1324935	106	tatagtgaactaaatttaaaccagtacggcgttgcctcgccttgccgtactatttgtactgtctgcggctcgccgccttgtcctgatttaaatttaattcactata	Yes
1326495	1326648	154	tatagtggattaacaaaaaccagtacggcgttgccccgccttagctcaaagagaacgattccctaaggcgcccaagcaccgggcgaaccggttccgtactatttgtactgtctgcggcccgccgccttgtcctgatttttgttaatccactata	Different
1347106	1347260	155	tatagcggattaacaaaaaccagtacggcgttgcctcgccttaactcaaagagaacgattctctaaggtgctgaagcaccaagtgaatcggttccgtactatttgtactgtctacggcttcgttgccttgtcctgatttttgttaatccactata	Different
1426873	1427026	154	tatagcggattaacaaaaaccggtacggcgttgccccgccccggcccaaagggaacgattccctaaggtgatggagcgccgggcggatcggttccgtaccattcgtactgcctgcggcccgccgccttgtcctgatttttgttaatccgctatg	Different
1435613	1435768	156	tatagtggattaactttaaaccagtacggcgttgcctcgccttagctcaaagagaacgattccctaaggtgctgaagcaccaagtgaatcggttccgtactatttgtactgtctgcggcttcgtcgccttgtcctgatttttgttaatccgccata	Different
1465780	1465934	155	tatagcggattaacaaaaaccggtacggcgttgccccgccttagctcaaagagaacgattctctaaggtgctgaagcaccaagtgaatcggttccgtactatttgtactgtctgcggcttcctcgccttgtcctgatttttgttaatccactata	Yes
1490568	1490721	154	tatggcggattaacaaaaaccggtacggcgttgccccgccccggctcaaagggaacggttccccaaggtgatgaagcaccgggcggatcggttccgtactatttgtactgcctgcggcccgccgccttgtcctgatttttgttaatccgctata	No
1499551	1499703	153	tatagtggattaatttaaaccggtacgggttgccccgccccggctcaaagggaacgattccctaaggcgcccaagcaccgggcgaaccggttccgtaccatttgtactgcctgcggcccgccgccttgtcctgatctttgttaatccgctata	Different
1519344	1519497	154	tatagcggattaacaaaaaccggtacgtcgttgccccgccccggctcaaagggaacggttccctaaggcgcccaagcaccgggcgaaccggttccgtactatccgtactgtctgcggcccgccgccttgtcctgatttttgttaatccgctata	Different
1540112	1540216	105	tatagtgaattgaatttaaaccagtacagcgttggcccgccttgctgtactatttgtactgtctgcggctcgccgccttgtcctgatttttgttaatccactata	Different
1541956	1542110	155	tatagtggattaacaaaaaccagtacggcgttggcccgccttagctcaaagagaacgattctctaaggtgctgaagcaccaagtgaatcggttccgtactatctgtactgtctgcggcttcgccgccttgtcctgatttttgttaatccactata	Yes
1544817	1544971	155	tatagtggattaacaaaaaccggtacggcgttgccccgccccggctcaaagagaacgattctctaaggtgctgaagcatcaagtgaaccggttccgtactatttatactgtctgcggcttcgtcgccttgtcctgatttttgttaatccactata	No
1553685	1553853	169	tatagtggattaacaaaaaccagtacggcgttgcctcgccttgccgtactatctgtactgtctgcggcttcgtcgccttgtcctgatttttgttaatccacgccttgccgtactatctgtactgtctgcggcttcgtcgccttgtcctgatttttgttaatccactata	Yes
1560064	1560168	105	tatagtggattaaatttaaaccggtacggcgttgcctcgccttgccgtactattgtactgtctgcggcttcgtcgccttgtcctgatttttgttaatccactata	Yes
1577266	1577372	107	tatagtggattaaatttaaaccagtacagcgttgcctcgccttgccgtactatctgtactgtctgcggcttcgtcgccttgtcctgatttaaatttaatccactata	No
1584653	1584759	107	tatagtggattaaatttaaaccggtacggcgttaccccgccttgccgtactatgttgtactgtctgcggcttcgtcgctttgtcctgatttttgttaatccactaac	Yes
1620383	1620536	154	tatggcggattaacaaaaaccggtacggcgttgccccgccccggctcaaagggaacggttccctaaggtgatgaagcaccgggcgaaccggttccgtactatccgtactgcctgcggcccgccgccttgtcctgatttttgttaatccgctata	Different
1698964	1699117	154	tatagtgaattaacaaaaaccggtacggcgttggcccgccccggctcaaagaggacgattccctaaggtgatgaagcaccaagcgaaccggttccgtactatccgtactgcctgcggcccgccgccttgtcctgatttttgttaattcactata	Different
1724282	1724435	154	tatggcggattaacaaaaaccggtacggcgttgccccgccccggctcaaagggaacgattccctaaggtgatgaagcaccgggcgaaccggttccgtactatccgtactgcctgcggcccgccgccttgtcctgatttttgttaatccgctata	Yes
1753230	1753334	105	tatagtggattaacaaaaaccggtacggcgttgcctcgccttgccgtactatttgtactgtctgcggcttcgccgccttgtcctgatttttgttaatccactata	Yes
1760746	1760852	107	tatagtgaattaaatttaaaccggtacggcgttggctcgccttgccgtactatctgtactgtccgcggcttcgccgccttgtcctgatttaaatttaatccactatg	Yes
1787782	1787935	154	tatagcggattaacaaaaaccggtacggcgttgccccgccttagctcaaggggaacggttccctaaggtgcccaagcaccaagcgaaccggttccgtactatttgtactgcctgcggcccgccgccttgtcctgatttttgttaatccgctata	Different
1791195	1791348	154	tatagcggattaacaaaaaccggtacggcgttgccccgccccggctcaaagggaacggttccctaaggcgcccaagcaccgggcggatcggttccgtaccatttgtactgcctgcggcccgccgccttgtcctgatttttgttaatccgccata	Different
1792751	1792855	105	tatagtgaattaaatttaaaccagtacggcgttgcctcgccttttcgtactatccgtactgcctgcggcccgccgccttgtcctgattttcgttaatccgccata	Different
1796016	1796169	154	tatggcggattaacaaaaaccggtacggcgttgccccgccccggctcaaagggaacggttccccaaggtgatgaagcaccgggcggatcggttccgtactatttgtactgcctgcggcccgccgccttgtcctgatttttgttaatccgctata	No
1806866	1807019	154	tatagcggattaacaaaaaccggtacggcgttgccccgccccggctcaaagggaacggttccctaaggcgcccaagcaccgggcgaaccggttccgtaccatttgtactgcctgcggcccgccgccttgtcctgatttttgttaatccgctata	Different
1826329	1826482	154	tatagtggattaacaaaaaccagtacggcgttgccccgccttggctcaaagggaacgattctccaaggtgctgaagcaccgggcgaaccggttccgtactatccgtactgtctgcggcccgccgccttgtcctgatttttgttaatccgctata	Different
1855254	1855408	155	tatagcggattaacaaaaaccggtacggcgttgccccgccccggctcaaagggaacgattccctaaggtgcccaagcaccgggcgaaccggttccgtactatttgtactgtctgcggcttcgccgccttgtcctgatttttgttaatccactata	Yes
1882841	1882913	73	tatagtggattaaatttaaaccggtacggcgttgcctcgccttgccgtaccggtttaaatttaatccactata	No
1905597	1905751	155	tatggtggattaactttaaaccggtacggcgttgccccgccccggctcaaagggaacggttccctaaggcgcccaagcaccgggcgaaccggttccgtaccatttgtactgcctgcggcccgccgccttgtcctgatttttgttaatccgctata	Yes
1927438	1927591	154	tatagtggattaacaaaaaccggtacggcgttgccccgccccggctcaaagggaacgattccctaaggtgcccaagcaccgggcggatcggttccgtaccatttgtactgcctgcggcccgccgccttgtcctgatttttgttaatccgccata	Different
1941597	1941750	154	tatagcggattaacaaaaaccggtacggcgttgccccgccccggctcaaagggaacggttccctaaggcgcccaagcaccgggcggatcggttccgtaccatttgtactgcctgcggcccgccgccttgtcctgatttttgttaatccgctatg	Different
1959739	1959892	154	tatggcggattaacaaaaaccggtacggcgttgccccgccccggctcaaagggaacggttccctaaggtgatgaagcaccgggcgaaccggttccgtactatccgtactgcctgcggcccgccgccttgtcctgatttttgttaatccgctata	Different
1974277	1974383	107	tatagtggattaaatttaaaccagtacatcgttgactcgccttgccgtactatctgtactgtctgtggcttcgtcgccttgtcctgatttaaatttaatccactata	Yes
1977219	1977328	110	tatagtggattaacaaaaaccggtacggcgttgcctcgccttgccttgccgtactatttgtactgtctgcggctttgtcgccttgtcctgatttttgttaatccgctata	Differnent
1988461	1988567	107	tatagtggattaaatttaaaccagtacggcgttgcctcgccttgccgtactatttgtactgtctgcggcttcgtcgccttgtcctgatttaaatttaatccactata	Yes
1989216	1989358	143	tatagtggattaacaaaaaccagtacggcgttgcctcgccttagctcaaagagaacgattctctaaggtgctgaagcaccaagtgaatcggttccgtactatttgtactgtctgcggcccgccgccttgtcctgattactata	Different - deletion in one CR in NCCP
1990334	1990488	155	tatagtggattaacaaaaaccagtacggcgttgccccgccttagctcaaagagaacgattccctaaggtgctgaagcaccaagtgaatcggtttcgtactatttgtactgtctgcggcttcgtcgccttgtcctgatttttgttaatccactata	Different
1994050	1994203	154	tatagcgaattaacaaaaaccggtacggcgttgccccgccccggctcaaagggaacgattccctaaggtgcccaagcaccgggcgaaccgattccgtactatttgtactgtctgcggcccgccgccttgtcctgatttttgttaatctactata	Different
2031968	2032074	107	tatagtggattaaatttaaaccggtacggcgTTGCCTCGCCTTGCCGTACTATTTGTACTGTCTGCGGCTTCGTCGCTTTGTCCTGATTTAAATTTAATCCACTATA	Yes
2050694	2050847	154	tatagcggattaacaaaaaccggtacggcgttgccccgccccggcccaaagggaacggttccctaaggcgcccaagcaccgggcgaaccggttccgtaccatttgtactgtctgcggcccgccgccttgtcctgatttttgttaatccactata	Different
2052289	2052442	154	tatagcggattaacaaaaaccggtacgggttgccccgccccggctcaaagggaacggttccctaaggcgcccaagcaccaggcgaaccggttccgtaccattcgtactgcctgcggcccgccgccttgtcctgatttttgttaatccgccata	Yes
2059092	2059198	107	tatagtggtttaaatttaaaccggtacagcgttgcctcgccttgccgtacttcttgtactgtctgcggcttcgtcgccttgtcctgatttaaatttaaaccactata	Yes
2075962	2076115	154	tatagcggattaacaaaaaccggtacggcgttgccccgccttagctcaaagagaacggttccctaaggtgcccaagcaccaggcgaaccggttccgtactatctgtactgtctgcggcccgccgccttgtcctgatttttgttaatccgctata	Different
2086435	2086539	105	tatagtggattaacaaaaaccggtacggcgttgcctcgccttgccgtactatctgtactgtctgcggcttcgccgccttgtcctgatttttgttaatccactata	Different
2091043	2091148	106	tatagtggattaaatttaaaccggtacggcgttgcctcgccttgccgtactatttgtactgtctgcggcttcgccgccttgtcctgatttttgttaatccactata	Yes
2096299	2096453	155	tatagtggattaacaaaaaccggtacggcgttgcctcgccttagctcaaagagaacgattctctaaggtgctgaagcaccaagtgaatcggttccgtactatttgtactgcctgcggcttcgtcgccttgtcctgatttttgttaatccactata	Yes
2106628	2106696	69	tatagtggattaaatttaaaccggtacggcgttgcctcgccttgtcctgatttttgttaatccactata	Yes
2112852	2113006	155	tatagtggattaactttaaaccggtacggcgttgccccgccttagctcaaagagaacgattccctaaggtgctgaagcaccgggcgaaccggttccgtaccatttgtaccgtctgcggcccgccgccttgtcctgatttttgttaatccactata	Yes
2123050	2123202	153	tatagcggattaacaaaaaccggtacgggttgccccgccccggctcaaagggaacggttccctaaggcgcccaagcaccgggcggatcggttccgtaccatttgtactgcctgcggcccgccgccttgtcctgatttttgttaatccgccata	Different
2134283	2134436	154	tatagtggattaacaaaaaccagtacggcgttgccccgccttagctcaaagagaacgattccctaaggcgcccaagcaccgggcgaaccggttccgtactatttgtactgtctgcggtccgccgccttgtcctgatttttgttaatccgctata	Different
2146958	2147113	156	tatagtggattaacaaaaaccggtacggcgttgccccgccccggctcaaagggaacgattctctaaggtgctgaagcaccaagtgaatcggttccgtactatttgtactgtctgcggcttcgccgccttgtcctgatttaaatttaatccactata	No
2149525	2149680	156	tatagtggactaaatttaaaccggtacggcgttgccccgccttagctcaaagagaacgattccctaaggtgctgaagcaccaagtgaatcggttccgtactatttgtactgcctgcggcttcgccgccttgtcctgatttttgttaatccactata	Different
2151965	2152118	154	tatagcggattaacaaaaaccggtacgtcgttgccccgccccggctcaaagggaacgattccctaaggcgcccaagcaccgggcgaaccggttccgtaccattcgtactgcctgcggctggccgccttgtcctgatttttgttaatccgctata	Different
2161831	2161937	107	TATAGtggattaaatttaaaccggtacggcgttgcctcgccttgccgtactatttttactgtctgcggcttcgccgccttgtcctgatttaaatttaatccactata	Yes
2172837	2172941	105	tatagcggattaacaaaaaccggtacggcgttgcctcgccttgccgtactatctgtactgtctgcggcttcgtcgccttgtcctgatttttgttaatccactata	Yes
2185647	2185800	154	tataatggattaacaaaaaccggtacggcgttgccccgccccggctcaaagggaacgattccctaaggcgcccaagcaccaagcgaaccggttccgtaccatttgtactgcctgcggcccgccgccttgtcctgatttttgttaatccactata	No
2186353	2186458	106	tatagtggattaaatttaaaccagtacagcgttgcctcgccttgccgtactatctgtactgtctgcggcttcgtcgccttgtcctgatttttgttaatccactata	No
2186864	2186967	104	tatagtggattaacaaaaccggtacggcgttgcctcgccttgccgtactatttgtactgtctgcggcttcgtcgccttgtcctgatttttgttaatccactata	Yes
2189554	2189660	107	tatagtggattaaatttaaaccggtacggcgttgcctcgccttgccgtactatttgtactgtctgcggcttcgtcgccttgtcctgatttaaatttaatccactata	Yes
2224365	2224519	155	tatagtggattaacaaaaaccggtacggcgttgccccgccttggctcaaagggaacgattccctaaggtgcccaagcaccaagtgaaccggttccgtactatccgtactgtccgcggcttcgccgccttgtcctgatttttgttaatccactata	Different
CREE in N. gonorrhoeae strain NCCP11945
start		core†	sequence*
446416		Yes	tatagcggtttaattttaaaccggtacagccttgccccg
925600		No	tatagtggattaaatttaaatcaggacaa
932980		Yes	tatagtggattaacaaaaaccggtacggcgttgcctcgccttagatcaaag
1054222		Yes	tatagcggattaacaaaaatcaggataaggcgacgaagccgcagacagtacaaa
1054276		Yes	tatagtggattaaatttaaactagtacagcgttgcctcgccttgccgtacta
1489719		No	tatagcggattaacaaaaatcaggaca
* Regions where the CREE or CR overlap an annotated coding region are shown in upper case letters.
† Is the CR sequence associated with a partial CREE core sequence?
