# Supplementary material for: Comparative analysis of two Neisseria gonorrhoeae genome sequences reveals evidence of mobilization of Correia Repeat Enclosed Elements and their role in regulation
Source: BMC Genomics. 2009 Feb 9;10:70. doi: 10.1186/1471-2164-10-70 (PMC2649163; doi:10.1186/1471-2164-10-70)
Supplement: Additional File 3 — Comparison of long CREE and IHF-binding sites between N. gonorrhoeae strains FA1090 and NCCP11945. This spreadsheet contains comparative data on the long CREE in N. gonorrhoeae strain FA1090 and N. gonorrhoeae strain NCCP11945 and the presence of an IHF-binding site that corresponds to the sequence published [6]. [file 1471-2164-10-70-S3.xls]

## Sheet: Supplementary Table 4
Comparison of long CREE and IHF-binding sites between N. gonorrhoeae strains FA1090 and NCCP11945
genome	start	stop	size	sequence*	IHF consensus†
FA1090	19537	19691	155	tatagcggattaactttaaaccggtacggcgttgccccgccccggctcaaagggaacggttccctaaggcgcccaagcaccgggcgaaccggttccgtaccattcgtactgcctgcggcccgccgccttgtcctgatttttgttaatcctctatg	10 / 13
NCCP11945	19526	19680	155	tatagcggattaactttaaaccggtacggcgttgtcccgccccggctcaaagggaacggttccctaaggcgcccaagcaccgggcgaaccggttccgtaccatttgtactgcctgcggcccgccgccttgtcctgatttttgttaatcctctatg	10 / 13
FA1090	38835	38988	154	tatagcggattaacaaaaaccggtacggcgttgccccgccccggctcaaagggaacgattccctaaggtgatggagcgccgggcggatcggttccgtaccatttgtaccgtctgcggcccgccgccttgtcctgatttttgttaatccgctatg	11 / 13
NCCP11945	38820	38973	154	tatagcggattaacaaaaaccggtacggcgttgccccgccccggcccaaagggaacggttccctaaggtgatggagcgccgggcggatcggttccgtaccattcgtactgcctgcggcccgccgccttgtcctgatttttgttaatccgctatg	11 / 13
FA1090	75676	75828	153	tatggcggatgaacaaaaaccggtacgggttgccccgccccggctcaaagggaacggttccctaaggtgatgaagcaccgggcggatcggttccgtaccatttgtactgtctgcggcccgccgccttgtcctgatttttgttaatccgctata	12 / 13
NCCP11945	77264	77417	154	tatggcggattaacaaaaaccggtacggcgttgccccgccccggctcaaagggaacggttccctaaggtgctgaagcaccgggcggatcggttccgtactatttgtactgcctgcggcccgccgccttgtcctgatttttgttaatccgctata	13 / 13
FA1090	81379	81533	155	tatagcggattaacaaaaaccggtacggagttgccccgccttagctcaaagagaacgattccctaaggtgctgaagcaccaagtgaatcggttccgtactatttgtactgtctgcggcttcgtcgccttgtcctgattttcgttaatccactata	13 / 13
NCCP11945	83102	83256	155	tatagcggattaacaaaaaccggtacggcgttgccccgccttagctcaaagagaacgattccctaaggcacccaagcaccaagtgaatcggttccgtactatttgtactgtctgcggcttcgtcgccttgtcctgattttcgttaatccgctata	9 / 13
FA1090	100114	100268	155	tgttgcggattaacaaaaaccggtacggcgttgccccgccccggctcaaagggaacgattccctaaggtgctgaagcaccaggcgaaccggttccgtaccatttgtactgcctgcggcttcgccgccttgtcctgatttttgttaatccgctata	13 / 13
NCCP11945	99783	99937	155	tgttgcggattaacaaaaaccggtacggcgttgccccgccccggctcaaagggaacggttccctaaggcgcccaagcaccgggcgaaccggttccgtaccatccgtactgcctgcggcttcgccgccttgtcctgatttttgttaatccgctata	10 / 13
FA1090	102430	102584	155	tatagcggattaacaaaaaccggtacggcgttgccccgccttagctcaaagggaacgattccctaaggtgatgaagcaccgggcgaaccggttccgtactatccgtactgtctgcggcttcgccgccttgtcctgatttttgttaatccgctata	12 / 13
NCCP11945	102100	102254	155	tatagcggattaacaaaaaccggtacggcgttgccccgccttagctcaaagggaacgattccctaaggcgtccaagcaccgggcgaaccggttccgtactatccgtactgtctgcggcttcgccgccttgtcctgatttttgttaatccgctata	9 / 13
FA1090	130449	130603	155	tatagtggattaacaaaaaccggtacggcgttgccccgccttagctcaaagagaacgattctctaaggtgctgaagcaccaagtgaatcggttccgtactatttgtactgcctgcggcttcgccgccttgtcctgatttttgttaatccactata	13 / 13
NCCP11945	130155	130309	155	tatagtggattaacaaaaaccggtacggcgttgccccgccttagctcaaagagaacgattctctaaggtgctgaagcaccaagtgaatcggttccgtactatttgtactgcctgcggcttcgccgccttgtcctgatttttgttaatccactata	13 / 13
FA1090	155308	155461	154	tatagcggattaacaaaaaccggtacggcgttgccccgccccggcccaaagggaacgattccctaaggtgatggagcgccgggcgaaccggttccgtaccattcgtactgcctgcggtccgccgccttgtcctgatttttgttaatccgctatg	11 / 13
NCCP11945	156099	156252	154	tatagcggattaacaaaaaccggtacggcgttgccccgccccggcccaaagggaacggttccctaaggtgatggagcgccgggcggatcggttccgtaccattcgtactgcctgcggtccgccgccttgtcctgatttttgttaatccgctatg	11 / 13
FA1090	162464	162618	155	tatagtggattaacaaaaaccaatacggcgttgcttcgccttagctcaaagagaacgattccctaaggtgctgaagcaccaagcgaatcggttccgtactatttgtactgtctgcggcttcgccgccttgtcctgatttttgttaatccactata	13 / 13
NCCP11945	163256	163410	155	tatagtggattaacaaaaaccaatacggcgttgcttcgccttagctcaaagagaacgattccctaaggtgctgaagcaccaagcgaatcggttccgtactatttgtactgtctgcggcttcgccgccttgtcctgatttttgttaatccactata	13 / 13
FA1090	252837	252990	154	tatagcggattaacaaaaaccggtacggcgttgccccgccccggctcaaagggaacgattccctaaggtgatggagcgccgggcggatcggttccgtaccatttgtaccgtctgcggcccgccgccttgtcctgatttttgttaatccgctatg	11 / 13
NCCP11945	321931	322084	154	tatagcggattaacaaaaaccggtacggcgttgccccgccccggcccaaagggaacgattccctaaggtgatggagcgccgggcggatcggttccgtaccattcgtactgcctgcggcccgccgccttgtcctgatttttgttaatccgctatg	11 / 13
FA1090	393473	393627	155	tatagcggattaactttaaaccggtacgtcgttgccccgccccggctcaaagggaacggttccctaaggcgcccaagcaccgggcgaaccggttccgtactatccgtactgtctgcggcccgccgccttgtcctgatttttgttaatccgctata	10 / 13
NCCP11945	465354	465507	154	tatagcggattaacaaaaaccggtacgtcgttgccccgccccggctcaaagggaacggttccctaaggtgcccaagcaccaggcgaaccggttccgtactatccgtactgtctgcggcccgccgccttgtcctgatttttgttaatccgctata	11 / 13
FA1090	400528	400682	155	tatagtgaattaaatttaaaccggtactgcgttggctcgccttagctcaaagagaacgattccctaaggcgcccaagcaccaagtgaatcggttccgtactatttgtactgtctgcggctcgccgccttgtcctgatttttgttaattcactata	11 / 13
NCCP11945	472397	472550	154	tatagtgaattaacaaaaaccggtactgcgttggctcgccttagctcaaagagaacgattccctaaggcgcccaagcaccaagtgaatcggttccgtactatttgtactgtctgcggctcgccgccttgtcctgatttttgttaattcactata	11 / 13
FA1090	423822	423977	156	tatagtggattaaatttaaaccggtacggcattacctcgccttagctcaaagagaacgattctctaaggtgctgaagcaccgagtgaatcggttccgtactatttgtactgtctgcggcttcgtcgccttgtcctgatttttgttaatccaCTATA	13 / 13
NCCP11945	495688	495844	157	tatagtggattaaatttaaaccggtacggcattacctcgccttagctcaaagagaacgattctctaaggtgctgaagcaccgagtgaatcggttccgtactatttgtactgtctgcggcttcgtcgccttgtcctgatttaaatttactccactata	13 / 13
FA1090	425585	425739	155	tatagtggattaacaaaaaccggtacggcgttgcctcgccttagctcaaagagaacgattccctaaggtgctgaagcaccaagtgaatcggttccgtactatttgtactgtctgcggcttcgttgccttgtcctgatttttgttaatccactata	13 / 13
NCCP11945	497451	497605	155	tatagtgaattaacaaaaaccagtacggcgttgccccgccccggctcaaagggaacgattccctaaggtgctgaagcaccgagtgaatcggttccgtactatctgtactgtctgcggcttcgtcgccttgccctgatttttgttaatccactata	13 / 13
FA1090	447057	447211	155	tatagtggattaaattcaaaccggtacggcgttgccccgccttagctcaaagagaacgattctctaaggtgctgaagcaccaagtgaatcggttccgtactatttgtactgtctgcggcccgccgccttgtcctgatttttgttaatccactata	13 / 13
NCCP11945	518804	518908	105	tatagtggattaacaaaaaccagtacggcgttgcctcgccttgccgtactatctgtaccgtctgcggcttcgccgccttgtcctgatttttgttaatccactata	No
FA1090	510487	510640	154	tatggtgaattaacaaaaaccggtacggcgttgccccgccccggctcaaagggaacggttccctaaggtgatgaagcaccaggcgaaccggttccgtaccatttgtactgcctgcggcccgccgccttgtcctgatttttgttaattcactata	12 / 13
NCCP11945	1161730	1161883	154	tatggtgaattaacaaaaaccggtacggcgttgccccgccttagctcaaagggaacgattccctaaggtgctgaagcaccaggcgaaccggttccgtaccatttgtactgcctgcggcccgccgccttgtcctgatttttgttaattcactata	13 / 13
FA1090	746766	746919	154	tatagcggattaacaaaaaccggtacggcgttgccccgccccggctcaaagggaacgattccctaaggtgatggagcgccgggcggatcggttccgtaccatttgtaccgtctgcggcccgccgccttgtcctgatttttgttaatccgctatg	11 / 13
NCCP11945	924580	924733	154	tatagcggattaacaaaaaccggtacggcgttgccccgccccggcccaaagggaacgattccctaaggtgatggagcgccgggcggatcggttccgtaccattcgtactgcctgcggtccgccgccttgtcctgatttttgttaatccgctatg	11 / 13
FA1090	797589	797741	153	tatagcggatgaacaaaaccggtacggcgttgtcccgccccggcccaaagggaacggttccctaaggcgcccaagcaccgggcgaaccggttccgtaccatttgtactgcctgcggcccgccgccttgtcctgatttttgttaatccgctata	10 / 13
NCCP11945	816422	816575	154	tatagcggattaacaaaaaccggtacggcgttgccccgccccggctcaaagggaacggttccctaaggcgcccaagcaccgggcgaaccggttccataccattcgtactgcctgcggcccgccgccttgtcctgatttttgttaatccgctata	10 / 13
FA1090	864892	865045	154	TATAGCGGATTAACAAAAACCGGTACGGCGTTGCCCCGCCCCGGCCCAAAGGGAACGATTCCCTAAGGTGATGGAGCGCCGGGCGAACCGGTTCCGTACCATTCGTACTGCCTGCGGTCCGCCGCCTTGTCCTGATTTTTGTTAATTCACTATA	11 / 13
NCCP11945	748921	749074	154	tatagcggattaacaaaaaccggtacggcgttgccccgccccggcccaaagggaacgattccctaaggtaatgaagcaccgggcgaaccggttccgtaccatttgtactgcctgcggtccgccgccttgtcctgatttttgttaattcactata	11 / 13
FA1090	889659	889812	154	tatagtgaattaacaaaaaccggtacggcgttgccccgccccggctcaaagggaacgattccctaaggtaatgaagcaccgggcgaaccggttccgtaccatttgtactgcctgcggtccgccgccttgtcctgatttttgttaattcactata	11 / 13
NCCP11945	724164	724317	154	tatagtgaattaacaaaaaccggtacggcgttgccccgccccggctcaaagggaacgattccctaaggtgatggagcgccgggcggatcggttccgtaccatttgtactgcctgcggcccgccgccttgtcctgatttttgttaattcactata	11 / 13
FA1090	890250	890403	154	tatagcgaattaacaaaaaccggtacggcgttgccccgccccggctcaaagggaacgattccctaaggtgatggagcgccgggcggatcggttccgtaccatttgtaccgtctgcggcccgccgccttgtcctgatttttgttaatccgctatg	11 / 13
NCCP11945	723573	723726	154	tatagcggattaacaaaaaccggtacggcgttgccccgccccggctcaaagggaacgattccctaaggtgatgaagcaccgggcggatcggttccgtaccatttgtaccgtctgcggcccgccgccttgtcctgatttttgttaatccgctatg	12 / 13
FA1090	976755	976908	154	tatagcggattaacaaaaaccggtacggcgttgccccgccccggctcaaagggaacgattccctaaggtgatggagcgccgggcggatcggttccgtaccatttgtactgcctgcggcccgccgccttgtcctgatttttgttaatccgctatg	11 / 13
NCCP11945	634929	635082	154	tatagcggattaacaaaaaccggtacggcgttgccccgccccggctcgaagaggacgattccctaaggtgatggagcgccgggcggatcggttccgtaccattcgtactgcctgcggcccgccgccttgtcctgatttttgttaatccgctatg	11 / 13
FA1090	1000706	1000858	153	tatggcggatgaacaaaaaccggtacgggttgccccgccccggctcaaagggaacggttccctaaggcgtccaagcaccgggcgaaccggttccgtaccatccgtactgcctgcggcccgccgccttgtcctgatttttgttaatccgctata	9 / 13
NCCP11945	611024	611177	154	tatggcggattaacaaaaaccggtacggcgttgccccgccccggctcaaagggaacggttccctaaggtgcccaagcaccgggcggatcggttccgtaccatccgtactgcctgcggcccgccgccttgtcctgatttttgttaatccgctata	11 / 13
FA1090	1034981	1035133	153	tatggcggatgaacaaaaaccggtacgggttgccccgccccggctcaaagggaacggttccctaagacgcccaagcaccgggcggatcggttccgtaccatttgtaccgtctgcggcccgccgccttgtcctgatttttgttaatccgctata	9 / 13
NCCP11945	570722	570875	154	tatggcggattaacaaaaaccggtacggcgttgccccgccccggctcaaagggaacggttccctaaggtgctgaagcaccgggcggatcggttccgtactatttgtactgcctgcggcccgccgccttgtcctgatttttgttaatccgctata	13 / 13
FA1090	1042659	1042813	155	tatagtggattaacaaaaaccagtacggcgttgccccgccttagctcaaagagaacgattctctaaggtgctgaagcaccaagcgaaccggttccgtactatttgtactgtctgcggcttcgtcaccttgtcctgatttttgttaatccactata	13 / 13
NCCP11945	562894	563048	155	tatagtggattaacaaaaaccagtacggcgttgccccgccttagctcaaagagaacgattctctaaggtgctgaagcaccaagcgaaccggttccgtactatttgtactgtctgcggcttcgtcaccttgtcctgatttttgttaatccactata	13 / 13
FA1090	1115734	1115887	154	tatggcggattaacaaaaaccggtacggcgttgccccgccccggctcaaagggaacgattccctaaggtgatgaagcaccgggcgaaccggttccgtactatccgtactgcctgcggcccgccgccttgtcctgatttttgttaatccgctata	12 / 13
NCCP11945	1620383	1620536	154	tatggcggattaacaaaaaccggtacggcgttgccccgccccggctcaaagggaacggttccctaaggtgatgaagcaccgggcgaaccggttccgtactatccgtactgcctgcggcccgccgccttgtcctgatttttgttaatccgctata	12 / 13
FA1090	1231245	1231398	154	tatggcggattaacaaaaaccggtacggcgttgccccgccccggctcaaagggaacggttccctaaggcgcccaagcaccgggcgaaccggttccgtaccatccgtactgcctgcggcccgccgccttgtcctgatttttgttaatccgctata	10 / 13
NCCP11945	1236171	1236324	154	tatggcggatgaacaaaaaccggtacgtcgttgccccgccccggcccaaagggaacggttccccaaggtgatgaagcaccgggcggatcggttccgtactatttgtactgcctgcggcccgccgccttgtcctgatttttgttaatccgctata	11 / 13
FA1090	1257837	1257990	154	tatggcggattaacaaaaaccggtacggcgttgccccgccccggctcaaagggaacgattccctaaggtgatgaagcaccgggcgaaccggttccgtactatccgtactgcctgcggcccgccgccttgtcctgatttttgttaatccgctata	12 / 13
NCCP11945	1262895	1263048	154	tatggcggattaacaaaaaccggtacggcgttgccccgccccggctcaaagggaacggttccctaaggtgatgaagcaccgggcgaaccggttccgtactatccgtactgcctgcggcccgccgccttgtcctgatttttgttaatccgctata	12 / 13
FA1090	1285579	1285732	154	tatagcggattaacaaaaaccggtacggcgttgccccgccccggctcaaagggaacgattccctaaggtgatggagcgccgggcggatcggttccgtaccatttgtactgcctgcggcccgccgccttgtcctgatttttgttaatccgctatg	11 / 13
NCCP11945	1290634	1290787	154	tatagcggattaacaaaaaccggtacggcgttgccccgccccggcccaaagggaacgattccctaaggtgatggagcgccgggcgaaccggttccgtaccattcgtactgcctgcggcccgccgccttgtcctgatttttgttaatccgctatg	11 / 13
FA1090	1321426	1321579	154	tatagtggattaacaaaaaccagtacggcgttgccccgccttagctcaaagagaacgattccctaaggcgtccaagcaccgggcgaaccggttccgtactatttgtactgtctgcggcccgccgccttgtcctgatttttgTTAATCCACTATA	9 / 13
NCCP11945	1326495	1326648	154	tatagtggattaacaaaaaccagtacggcgttgccccgccttagctcaaagagaacgattccctaaggcgcccaagcaccgggcgaaccggttccgtactatttgtactgtctgcggcccgccgccttgtcctgatttttgttaatccactata	10 / 13
FA1090	1342032	1342186	155	tatagcggattaacaaaaaccggtacggcgttgcctcgccttaactcaaagagaacgattccctaaggtgctgaagcaccaagtgaatcggttccgtactatttgtactgtctacggcttcgttgccttgtcctgatttttgttaatccactata	13 / 13
NCCP11945	1347106	1347260	155	tatagcggattaacaaaaaccagtacggcgttgcctcgccttaactcaaagagaacgattctctaaggtgctgaagcaccaagtgaatcggttccgtactatttgtactgtctacggcttcgttgccttgtcctgatttttgttaatccactata	13 / 13
FA1090	1419467	1419620	154	tatagcggattaacaaaaaccggtacggcgttgccccgccccggcccaaagggaacgattccctaaggtgatggagcgccgggcgaaccggttccgtaccattcgtactgcctgcggtccgccgccttgtcctgatttttgttaatccgctatg	11 / 13
NCCP11945	1426873	1427026	154	tatagcggattaacaaaaaccggtacggcgttgccccgccccggcccaaagggaacgattccctaaggtgatggagcgccgggcggatcggttccgtaccattcgtactgcctgcggcccgccgccttgtcctgatttttgttaatccgctatg	11 / 13
FA1090	1428587	1428742	156	TATAGtggattaactttaaaccagtacggcgttgcctcgccttagctcaaagagaacgattctctaaggtgctgaagcaccaagtgaatcggttccgtactatttgtactgtctgcggcttcgccgccttgtcctgatttttgttaatccgccata	13 / 13
NCCP11945	1435613	1435768	156	tatagtggattaactttaaaccagtacggcgttgcctcgccttagctcaaagagaacgattccctaaggtgctgaagcaccaagtgaatcggttccgtactatttgtactgtctgcggcttcgtcgccttgtcctgatttttgttaatccgccata	13 / 13
FA1090	1458730	1458884	155	tatagcggattaacaaaaaccggtacggcgttgccccgccttagctcaaagagaacgattctctaaggtgctgaagcaccaagtgaatcggttccgtactatttgtactgtctgcggcttcctcgccttgtcctgatttttgttaatccactata	13 / 13
NCCP11945	1465780	1465934	155	tatagcggattaacaaaaaccggtacggcgttgccccgccttagctcaaagagaacgattctctaaggtgctgaagcaccaagtgaatcggttccgtactatttgtactgtctgcggcttcctcgccttgtcctgatttttgttaatccactata	13 / 13
FA1090	1490569	1490721	153	tatagtggattaatttaaaccggtacgggttgccccgccccggctcaaagggaacgattccctaaggcgcccaagcaccgggcgaaccggttccgtactatccgtactgcctgcggcccgccgccttgtcctgatttttgttaatccgctata	10 / 13
NCCP11945	1499551	1499703	153	tatagtggattaatttaaaccggtacgggttgccccgccccggctcaaagggaacgattccctaaggcgcccaagcaccgggcgaaccggttccgtaccatttgtactgcctgcggcccgccgccttgtcctgatctttgttaatccgctata	10 / 13
FA1090	1510363	1510516	154	tatagcggattaacaaaaaccggtacgtcgttgccccgccccggctcaaagggaacggttccctaaggcgcccaagcaccaggcgaaccggttccgtcccatttgtactgcctgcggcccgccgccttgtcctgatttttgttaatccgctata	10 / 13
NCCP11945	1519344	1519497	154	tatagcggattaacaaaaaccggtacgtcgttgccccgccccggctcaaagggaacggttccctaaggcgcccaagcaccgggcgaaccggttccgtactatccgtactgtctgcggcccgccgccttgtcctgatttttgttaatccgctata	10 / 13
FA1090	1532980	1533134	155	TATAGTGGATTAAcaaaaaccagtacggcgttggcccgccttagctcaaagagaacgattctctaaggtgctgaagcaccaagtgaatcggttccgtactatctgtactgtctgcggcttcgccgccttgtcctgatttttgttaatccactata	13 / 13
NCCP11945	1541956	1542110	155	tatagtggattaacaaaaaccagtacggcgttggcccgccttagctcaaagagaacgattctctaaggtgctgaagcaccaagtgaatcggttccgtactatctgtactgtctgcggcttcgccgccttgtcctgatttttgttaatccactata	13 / 13
FA1090	1624100	1624253	154	tatagtgaattaacaaaaaccggtacggcgttgccccgccccggctcaaagagaacgattccctaaggtgatgaagcaccaagcgaaccggttccgtactatccgtactgcctgcggcccgccgccttgtcctgatttttgttaattcactata	12 / 13
NCCP11945	1698964	1699117	154	tatagtgaattaacaaaaaccggtacggcgttggcccgccccggctcaaagaggacgattccctaaggtgatgaagcaccaagcgaaccggttccgtactatccgtactgcctgcggcccgccgccttgtcctgatttttgttaattcactata	12 / 13
FA1090	1649411	1649564	154	tatggcggattaacaaaaaccggtacggcgttgccccgccccggctcaaagggaacgattccctaaggtgatgaagcaccgggcgaaccggttccgtactatccgtactgcctgcggcccgccgccttgtcctgatttttgttaatccgctata	12 / 13
NCCP11945	1724282	1724435	154	tatggcggattaacaaaaaccggtacggcgttgccccgccccggctcaaagggaacgattccctaaggtgatgaagcaccgggcgaaccggttccgtactatccgtactgcctgcggcccgccgccttgtcctgatttttgttaatccgctata	12 / 13
FA1090	1712488	1712641	154	tatagcggattaacaaaaaccggtacggcgttgccccgccttagctcaaagggaacgattccctaaggtgcccaagcaccaagcgaatcggttccgtactatccgtactgtctgcggcccgccgccttgtcctgatttttgttaatccgctata	11 / 13
NCCP11945	1787782	1787935	154	tatagcggattaacaaaaaccggtacggcgttgccccgccttagctcaaggggaacggttccctaaggtgcccaagcaccaagcgaaccggttccgtactatttgtactgcctgcggcccgccgccttgtcctgatttttgttaatccgctata	11 / 13
FA1090	1715901	1716054	154	tatagcggattaacaaaaaccggtacggcgttgccccgccccggctcaaagggaacggttccctaaggtgatgaagcaccaggcggatcggttccgtaccatttgtaccgtctgcggcccgccgccttgtcctgatttttgttaatccgccata	12 / 13
NCCP11945	1791195	1791348	154	tatagcggattaacaaaaaccggtacggcgttgccccgccccggctcaaagggaacggttccctaaggcgcccaagcaccgggcggatcggttccgtaccatttgtactgcctgcggcccgccgccttgtcctgatttttgttaatccgccata	10 / 13
FA1090‡	1715901	1716054	154	tatagcggattaacaaaaaccggtacggcgttgccccgccccggctcaaagggaacggttccctaaggtgatgaagcaccaggcggatcggttccgtaccatttgtaccgtctgcggcccgccgccttgtcctgatttttgttaatccgccata	12 / 13
NCCP11945	2123050	2123202	153	tatagcggattaacaaaaaccggtacgggttgccccgccccggctcaaagggaacggttccctaaggcgcccaagcaccgggcggatcggttccgtaccatttgtactgcctgcggcccgccgccttgtcctgatttttgttaatccgccata	10 / 13
FA1090	1726101	1726255	155	tatagtggattaactttaaaccggtacggcgttgccccgccttagctcaaagagaacgattccctaaggtgctgaagcaccgggcgaaccggttccgtaccatttgtaccgtctgcggcccgccgccttgtcctgatttttgttaatccactata	13 / 13
NCCP11945	2112852	2113006	155	tatagtggattaactttaaaccggtacggcgttgccccgccttagctcaaagagaacgattccctaaggtgctgaagcaccgggcgaaccggttccgtaccatttgtaccgtctgcggcccgccgccttgtcctgatttttgttaatccactata	13 / 13
FA1090	1742670	1742824	155	tatagtggattaacaaaaaccggtacggcgttgcctcgccttagctcaaagagaacgattctctaaggtgctgaagcaccaagtgaatcggttccgtactatttgtactgcctgcggcttcgtcgccttgtcctgatttttgttaatccactata	13 / 13
NCCP11945	2096299	2096453	155	tatagtggattaacaaaaaccggtacggcgttgcctcgccttagctcaaagagaacgattctctaaggtgctgaagcaccaagtgaatcggttccgtactatttgtactgcctgcggcttcgtcgccttgtcctgatttttgttaatccactata	13 / 13
FA1090	1763010	1763163	154	tatagcggattaacaaaaaccggtacggcgttgccccgccccggctcaaagggaacggttccctaaggtgctgaagcaccaagcgaaccggttccgtactatccgtactgtctgcggcccgccgccttgtcctgatttttgttaatccgctata	13 / 13
NCCP11945	2075962	2076115	154	tatagcggattaacaaaaaccggtacggcgttgccccgccttagctcaaagagaacggttccctaaggtgcccaagcaccaggcgaaccggttccgtactatctgtactgtctgcggcccgccgccttgtcctgatttttgttaatccgctata	11 / 13
FA1090	1786690	1786842	153	tatagcggattaacaaaaaccggtacgggttgccccgccccggctcaaagggaacggttccctaaggcgcccaagcaccaggcgaaccggttccgtaccattcgtactgcctgcggcccgccgccttgtcctgatttttgttaatccgccata	10 / 13
NCCP11945	2052289	2052442	154	tatagcggattaacaaaaaccggtacgggttgccccgccccggctcaaagggaacggttccctaaggcgcccaagcaccaggcgaaccggttccgtaccattcgtactgcctgcggcccgccgccttgtcctgatttttgttaatccgccata	10 / 13
FA1090	1788248	1788401	154	tatagcggattaacaaaaaccggtacggcgttgccccgccccgacccaaagggaacggttccctaaggcgcccaagcaccgggcgaaccggttccgtaccatttgtaccgtctgcggcccgccgccttgtcctgatttttgttaatccactata	10 / 13
NCCP11945	2050694	2050847	154	tatagcggattaacaaaaaccggtacggcgttgccccgccccggcccaaagggaacggttccctaaggcgcccaagcaccgggcgaaccggttccgtaccatttgtactgtctgcggcccgccgccttgtcctgatttttgttaatccactata	10 / 13
FA1090	1844793	1844946	154	tatagcgaattaacaaaaaccggtacggcgttgccccgccccggctcaaagggaacgattccctaaggtgcccaagcaccgggcgaaccggttccgtactatttgtactgtctgcggcccgccgccttgtcctgatttttgttaatctactata	12 / 13
NCCP11945	1994050	1994203	154	tatagcgaattaacaaaaaccggtacggcgttgccccgccccggctcaaagggaacgattccctaaggtgcccaagcaccgggcgaaccgattccgtactatttgtactgtctgcggcccgccgccttgtcctgatttttgttaatctactata	12 / 13
FA1090	1848510	1848664	155	tatagtggattaacaaaaaccagtacggcgttgccccgccttagctcaaagagaacgattccctaaggtgctgaagcaccaagcgaatcggtttcgtactatttgtactgtctgcggcttcgtcgccttgtcctgatttttgttaatccactata	13 / 13
NCCP11945	1990334	1990488	155	tatagtggattaacaaaaaccagtacggcgttgccccgccttagctcaaagagaacgattccctaaggtgctgaagcaccaagtgaatcggtttcgtactatttgtactgtctgcggcttcgtcgccttgtcctgatttttgttaatccactata	13 / 13
FA1090	1849640	1849793	154	tatagtggattaacaaaaaccagtacggcgttgccccgccccggcccaaagggaacggttccctaagacgcccaagcaccgggcgaaccggttccgtactatttgtaccgtctgcggcccgccgccttgtcctgatttttgttaatccactata	9 / 13
NCCP11945	1989216	1989358	143	tatagtggattaacaaaaaccagtacggcgttgcctcgccttagctcaaagagaacgattctctaaggtgctgaagcaccaagtgaatcggttccgtactatttgtactgtctgcggcccgccgccttgtcctgattactata	13 / 13
FA1090	1872565	1872718	154	tatggcggattaacaaaaaccggtacggcgttgccccgccccggctcaaagggaacgattccctaaggtgatgaagcaccgggcgaaccggttccgtactatccgtactgcctgcggcccgccgccttgtcctgatttttgttaatccgctata	12 / 13
NCCP11945	1959739	1959892	154	tatggcggattaacaaaaaccggtacggcgttgccccgccccggctcaaagggaacggttccctaaggtgatgaagcaccgggcgaaccggttccgtactatccgtactgcctgcggcccgccgccttgtcctgatttttgttaatccgctata	12 / 13
FA1090	1890857	1891010	154	tatagcggattaacaaaaaccggtacggcgttgccccgccccggctcaaagggaacggttccctagggcgcccaagcaccaggcggatcggttccgtaccatttgtactgcctgcggcccgccgccttgtcctgatttttgttaatccgctatg	9 / 13
NCCP11945	1941597	1941750	154	tatagcggattaacaaaaaccggtacggcgttgccccgccccggctcaaagggaacggttccctaaggcgcccaagcaccgggcggatcggttccgtaccatttgtactgcctgcggcccgccgccttgtcctgatttttgttaatccgctatg	10 / 13
FA1090	1905016	1905169	154	TATAGTGGATTAACAAAAACCGGTACGGCGTTGCCCCGCCCCGGCTCAAAGGGAACGGTTCCCTAAggcgcccaagcaccgggcgaaccggttccgtaccatttgtactgcctgcggcccgccgccttgtcctgatttttgttaatccgccata	10 / 13
NCCP11945	1927438	1927591	154	tatagtggattaacaaaaaccggtacggcgttgccccgccccggctcaaagggaacgattccctaaggtgcccaagcaccgggcggatcggttccgtaccatttgtactgcctgcggcccgccgccttgtcctgatttttgttaatccgccata	11 / 13
FA1090	1926885	1927039	155	tatggtggattaactttaaaccggtacggcgttgccccgccccggctcaaagggaacgattccctaaggcgcccaagcaccgggcgaaccggttccgtaccatttgtactgcctgcggcccgccgccttgtcctgatttttgttaatccgctata	10 / 13
NCCP11945	1905597	1905751	155	tatggtggattaactttaaaccggtacggcgttgccccgccccggctcaaagggaacggttccctaaggcgcccaagcaccgggcgaaccggttccgtaccatttgtactgcctgcggcccgccgccttgtcctgatttttgttaatccgctata	10 / 13
FA1090	1977773	1977927	155	tatagcggattaacaaaaaccggtacggcgttgccccgccccggctcaaagggaacgattccctaaggtgcccaagcaccgggcgaaccggttccgtactatttgtactgtctgcggcttcgccgccttgtcctgatttttgttaatccactata	12 / 13
NCCP11945	1855254	1855408	155	tatagcggattaacaaaaaccggtacggcgttgccccgccccggctcaaagggaacgattccctaaggtgcccaagcaccgggcgaaccggttccgtactatttgtactgtctgcggcttcgccgccttgtcctgatttttgttaatccactata	12 / 13
FA1090	2006698	2006851	154	tatagtggattaacaaaaaccagtacggcgttgccccgccttggctcaaagggaacgattctccaaggtgctgaagcaccgggcgaaccggttccgtactatccgtactgtctgcggctcgccgccttgtcctgatttttgttaatccgctata	12 / 13
NCCP11945	1826329	1826482	154	tatagtggattaacaaaaaccagtacggcgttgccccgccttggctcaaagggaacgattctccaaggtgctgaagcaccgggcgaaccggttccgtactatccgtactgtctgcggcccgccgccttgtcctgatttttgttaatccgctata	12 / 13
FA1090	2026115	2026267	153	tatagcggattaacaaaaaccggtacgggttgccccgccccggctcaaagggaacggttccctaaggcgcccaagcaccgggcgaaccggttccgtaccatttgtactgcctgcggcccgccgccttgtcctgattttcgttaatccgctata	10 / 13
NCCP11945	1806866	1807019	154	tatagcggattaacaaaaaccggtacggcgttgccccgccccggctcaaagggaacggttccctaaggcgcccaagcaccgggcgaaccggttccgtaccatttgtactgcctgcggcccgccgccttgtcctgatttttgttaatccgctata	10 / 13
FA1090	2057113	2057267	155	tatagtggattaacaaaaaccggtacggcgttgccccgccccggctcaaagggaacgattccctaaggcgctgaagcaccgggcgaaccggttccgtactatccgtactgtctgcggcttcgccgccttgtcctgatttttgttaatccactata	12 / 13
NCCP11945	2134283	2134436	154	tatagtggattaacaaaaaccagtacggcgttgccccgccttagctcaaagagaacgattccctaaggcgcccaagcaccgggcgaaccggttccgtactatttgtactgtctgcggtccgccgccttgtcctgatttttgttaatccgctata	10 / 13
FA1090	2072180	2072335	156	tatagtggactaaatttaaaccggtacggcgttgcctcgccttagctcaaagagaacgattctctaaggtgctgaagcaccaagtgaatcggttccgtactatctgtactgcctgcggcttcgccgccttgtcctgatttttgttaatccactata	13 / 13
NCCP11945	2149525	2149680	156	tatagtggactaaatttaaaccggtacggcgttgccccgccttagctcaaagagaacgattccctaaggtgctgaagcaccaagtgaatcggttccgtactatttgtactgcctgcggcttcgccgccttgtcctgatttttgttaatccactata	13 / 13
FA1090	2074618	2074771	154	tatagcggattaacaaaaaccggtacggcgttgccccgccccggctcaaagggaacggttccctaaggcgcccaagcaccgggcgaaccggttccgtaccatttgtactgcctgcggctggccgccttgtcctgatttttgttaatccgctata	10 / 13
NCCP11945	2151965	2152118	154	tatagcggattaacaaaaaccggtacgtcgttgccccgccccggctcaaagggaacgattccctaaggcgcccaagcaccgggcgaaccggttccgtaccattcgtactgcctgcggctggccgccttgtcctgatttttgttaatccgctata	10 / 13
FA1090	2146262	2146416	155	tatagtggattaacaaaaaccggtacggcgttgccccgccttagctcaaagagaacgattccctaaggtgcccaagcaccaagcgaaccggttccgtactatccgtactgtccgcggcttcgccgccttgtcctgatttttgttaatccactata	11 / 13
NCCP11945	2224365	2224519	155	tatagtggattaacaaaaaccggtacggcgttgccccgccttggctcaaagggaacgattccctaaggtgcccaagcaccaagtgaaccggttccgtactatccgtactgtccgcggcttcgccgccttgtcctgatttttgttaatccactata	11 / 13
* Regions where the CREE overlap an annotated coding region are shown in upper case letters.
† Number of bases identical to the IHF-binding site consensus of 13 bp - CTTCAGCACCTTA - as published by Buisine et al. FEBS Lett 522: 52-8.
‡ This sequence is present twice on this table as it and the surrounding genomic sequence appeared to align with two different CREE from N. gonorrhoeae strain NCCP11945
