# Supplementary material for: Comparative analysis of two Neisseria gonorrhoeae genome sequences reveals evidence of mobilization of Correia Repeat Enclosed Elements and their role in regulation
Source: BMC Genomics. 2009 Feb 9;10:70. doi: 10.1186/1471-2164-10-70 (PMC2649163; doi:10.1186/1471-2164-10-70)
Supplement: Additional File 4 — Comparison of CREE locations between N. gonorrhoeae strains FA1090 and NCCP11945. This spreadsheet contains the CREE that are in common between N. gonorrhoeae strain FA1090 and N. gonorrhoeae strain NCCP11945. [file 1471-2164-10-70-S4.xls]

## Sheet: Supplementary Table 3
Comparison of CREE locations between N. gonorrhoeae strains FA1090 and NCCP11945
genome	start	stop	size	sequence*	% ID	differences†
FA1090	9246	9342	97	tatagcggattaactttaaaccggtacggcgttgccccgccttgccctgctgtctgcggcttcgtctccttgtcctgatttttgttaatctactaaa
NCCP11945	9244	9340	97	tatagcggattaactttaaaccggtacggcgttgccccgccttgccctgctgtctgcggcttcgtctccttgtcctgatttttgttaatctactaaa	100	0
FA1090	13476	13581	106	tatagtgaattaaatttaaaccggtacggcgttgcctcgccttgccgtactatttgtactgtctgcggttcgccgccttgtcctgatttaaatttaattcactata
NCCP11945	13475	13580	106	tatagtgaattaaatttaaaccggtacggcgttgcctcgccttgccgtactatttgtactgtctgcggttcgccgccttgtcccgatttaaatttaattcactata	99.1	1 bp
FA1090	19537	19691	155	tatagcggattaactttaaaccggtacggcgttgccccgccccggctcaaagggaacggttccctaaggcgcccaagcaccgggcgaaccggttccgtaccattcgtactgcctgcggcccgccgccttgtcctgatttttgttaatcctctatg
NCCP11945	19526	19680	155	tatagcggattaactttaaaccggtacggcgttgtcccgccccggctcaaagggaacggttccctaaggcgcccaagcaccgggcgaaccggttccgtaccatttgtactgcctgcggcccgccgccttgtcctgatttttgttaatcctctatg	98.7	2 bp
FA1090	36024	36129	106	tatagtggattaaatttaaaccagtacagcgttgcctcgccttgccgtactatttgtactgtctgcggcttcgtcgccttgtcCTGATTTTTGTTAATCCACTATA
NCCP11945	36007	36112	106	tatagtggattaaatttaaaccagtacagcgttgcctcgccttgccgtactatttgtactgtctgcggcttcgtcgccttgtcctgatttttgttaatccactata	100	0
FA1090	38835	38988	154	tatagcggattaacaaaaaccggtacggcgttgccccgccccggctcaaagggaacgattccctaaggtgatggagcgccgggcggatcggttccgtaccatttgtaccgtctgcggcccgccgccttgtcctgatttttgttaatccgctatg
NCCP11945	38820	38973	154	tatagcggattaacaaaaaccggtacggcgttgccccgccccggcccaaagggaacggttccctaaggtgatggagcgccgggcggatcggttccgtaccattcgtactgcctgcggcccgccgccttgtcctgatttttgttaatccgctatg	96.8	5 bp
FA1090	75676	75828	153	tatggcggatgaacaaaaaccggtacgggttgccccgccccggctcaaagggaacggttccctaaggtgatgaagcaccgggcggatcggttccgtaccatttgtactgtctgcggcccgccgccttgtcctgatttttgttaatccgctata
NCCP11945	77264	77417	154	tatggcggattaacaaaaaccggtacggcgttgccccgccccggctcaaagggaacggttccctaaggtgctgaagcaccgggcggatcggttccgtactatttgtactgcctgcggcccgccgccttgtcctgatttttgttaatccgctata	96.8	1 bp indel & 4 bp
FA1090	81379	81533	155	tatagcggattaacaaaaaccggtacggagttgccccgccttagctcaaagagaacgattccctaaggtgctgaagcaccaagtgaatcggttccgtactatttgtactgtctgcggcttcgtcgccttgtcctgattttcgttaatccactata
NCCP11945	83102	83256	155	tatagcggattaacaaaaaccggtacggcgttgccccgccttagctcaaagagaacgattccctaaggcacccaagcaccaagtgaatcggttccgtactatttgtactgtctgcggcttcgtcgccttgtcctgattttcgttaatccgctata	96.1	6 bp
FA1090	100114	100268	155	tgttgcggattaacaaaaaccggtacggcgttgccccgccccggctcaaagggaacgattccctaaggtgctgaagcaccaggcgaaccggttccgtaccatttgtactgcctgcggcttcgccgccttgtcctgatttttgttaatccgctata
NCCP11945	99783	99937	155	tgttgcggattaacaaaaaccggtacggcgttgccccgccccggctcaaagggaacggttccctaaggcgcccaagcaccgggcgaaccggttccgtaccatccgtactgcctgcggcttcgccgccttgtcctgatttttgttaatccgctata	95.5	7 bp
FA1090	102430	102584	155	tatagcggattaacaaaaaccggtacggcgttgccccgccttagctcaaagggaacgattccctaaggtgatgaagcaccgggcgaaccggttccgtactatccgtactgtctgcggcttcgccgccttgtcctgatttttgttaatccgctata
NCCP11945	102100	102254	155	tatagcggattaacaaaaaccggtacggcgttgccccgccttagctcaaagggaacgattccctaaggcgtccaagcaccgggcgaaccggttccgtactatccgtactgtctgcggcttcgccgccttgtcctgatttttgttaatccgctata	97.4	4 bp
FA1090	130449	130603	155	tatagtggattaacaaaaaccggtacggcgttgccccgccttagctcaaagagaacgattctctaaggtgctgaagcaccaagtgaatcggttccgtactatttgtactgcctgcggcttcgccgccttgtcctgatttttgttaatccactata
NCCP11945	130155	130309	155	tatagtggattaacaaaaaccggtacggcgttgccccgccttagctcaaagagaacgattctctaaggtgctgaagcaccaagtgaatcggttccgtactatttgtactgcctgcggcttcgccgccttgtcctgatttttgttaatccactata	100	0
FA1090	137272	137378	107	tatagtggattaaatttaaaccggtacggcgttgcctcgccttgccgtactatctgtactgtctgcggcttcgccgccttgtcctgatttaaatttaatccactata
NCCP11945	137920	138026	107	tatagtggattaaatttaaaccggtacggcgttgcctcgccttgccgtactatctgtactgtctgcggcttcgccgccttgtcctgatttaaatttaatccactata	100	0
FA1090				CREE not present
NCCP11945	141888	142043	156	tatggtggattaactttaaaccggtacggcgttgcctcgcctcagatcaaagagaacgattttctaaggtgctgaagcaccaagtgaatcggttccgtactatctgtactgtctgcggcttcgccgccttgtcctgatttttgttaatccactata	n/a	n/a
FA1090	155308	155461	154	tatagcggattaacaaaaaccggtacggcgttgccccgccccggcccaaagggaacgattccctaaggtgatggagcgccgggcgaaccggttccgtaccattcgtactgcctgcggtccgccgccttgtcctgatttttgttaatccgctatg
NCCP11945	156099	156252	154	tatagcggattaacaaaaaccggtacggcgttgccccgccccggcccaaagggaacggttccctaaggtgatggagcgccgggcggatcggttccgtaccattcgtactgcctgcggtccgccgccttgtcctgatttttgttaatccgctatg	98.1	3 bp
FA1090	162464	162618	155	tatagtggattaacaaaaaccaatacggcgttgcttcgccttagctcaaagagaacgattccctaaggtgctgaagcaccaagcgaatcggttccgtactatttgtactgtctgcggcttcgccgccttgtcctgatttttgttaatccactata
NCCP11945	163256	163410	155	tatagtggattaacaaaaaccaatacggcgttgcttcgccttagctcaaagagaacgattccctaaggtgctgaagcaccaagcgaatcggttccgtactatttgtactgtctgcggcttcgccgccttgtcctgatttttgttaatccactata	100	0
FA1090	163994	164099	106	tatggtggattaaattcaaaccggtacagccttgcctctccttgccttactatctgtactgtctgcggcttcgtcgccttgtcctgatttttgttaatccgcttta
NCCP11945	164786	164891	106	tatggtggattaaattcaaaccggtacagccttgcctctccttgccttactatctgtactgtctgcggcttcgtcgccttgtcctgatttttgttaatccgcttta	100	0
FA1090	207808	207913	106	tatagtggattaacaaaaaccagtacggcgttgccccgccttgccgtactatgttgtactgtctgcggcttcgtcgccttgtcctgatttttgttaatccactata
NCCP11945	277340	277445	106	tatagtggattaacaaaaaccagtacggcgttgccccgccttgccgtactatgttgtactgtctgcggcttcgtcgccttgtcctgatttttgttaatccactata	100	0
FA1090	227247	227352	106	tatagtggattaaatttaaaccagtacggcgttgcctcgccttgccgtactatttgtactgtctgcggcttcgtcgccttgtcctgatttttgttaatccactatt
NCCP11945	296830	296935	106	tatagtggattaaatttaaaccagtacggcgttgcctcgccttgccgtactatttgtactgtctgcggcttcgtcgccttgtcctgatttttgttaatccactatt	100	0
FA1090	246680	246786	107	tatagtggattaaatttaaaccggtacggcgttgcctcgccttgccgtactatttgtacggtcttgcggcttcgccgccttgtcctgatttaaatTTAATCCACTATA
NCCP11945	315775	315881	107	tatagtggattaaatttaaaccggtacggcgttgcctcgccttgccgtactatttgtactgtctgcggcttcgccgccttgtcctgatttaaatttaatccactata	98.1	1 bp indel & 1 bp
FA1090	252837	252990	154	tatagcggattaacaaaaaccggtacggcgttgccccgccccggctcaaagggaacgattccctaaggtgatggagcgccgggcggatcggttccgtaccatttgtaccgtctgcggcccgccgccttgtcctgatttttgttaatccgctatg
NCCP11945	321931	322084	154	tatagcggattaacaaaaaccggtacggcgttgccccgccccggcccaaagggaacgattccctaaggtgatggagcgccgggcggatcggttccgtaccattcgtactgcctgcggcccgccgccttgtcctgatttttgttaatccgctatg	97.4	4 bp
FA1090	260456	260560	105	tatagtggattaacaaaaaccagtacggcgttgcctcgccttgccgtactatttgtactgtctgcggcttcgtcgccttgtcctgatttttgttaatccactata
NCCP11945	332258	332361	104	tatagtggattaacaaaaaccagtacggcgttgcctcgccttgccgtactatttgtactgtctgcggctcgccgccttgtcctgatttttgttaatccactata	98.1	1 bp indel & 1 bp
FA1090	306969	307039	71	tatagtggattaacaaaaaccagtacggcgttgcctcgccttgccgtactggtttttgttaatccactata
NCCP11945	378769	378839	71	tatagtggattaacaaaaaccagtacggcgttgcctcgccttgccgtactggtttttgttaatccactata	100	0
FA1090	337327	337433	107	tatagtggattaaatctaaaccagtacagcctggcctcgccttgccgtactatttgtactgtccgcggcttcgtcgccttggcctgatttgaatTTAATCCACTATA
NCCP11945	409189	409295	107	tatagtggattaaatctaaaccagtacagcctggcctcgccttgccgtactatttgtactgtccgcggcttcgtcgccttggcctgatttgaatttaatccactata	100	0
FA1090	393473	393627	155	tatagcggattaactttaaaccggtacgtcgttgccccgccccggctcaaagggaacggttccctaaggcgcccaagcaccgggcgaaccggttccgtactatccgtactgtctgcggcccgccgccttgtcctgatttttgttaatccgctata
NCCP11945	465354	465507	154	tatagcggattaacaaaaaccggtacgtcgttgccccgccccggctcaaagggaacggttccctaaggtgcccaagcaccaggcgaaccggttccgtactatccgtactgtctgcggcccgccgccttgtcctgatttttgttaatccgctata	96.8	1 bp indel & 4 bp
FA1090	400528	400682	155	tatagtgaattaaatttaaaccggtactgcgttggctcgccttagctcaaagagaacgattccctaaggcgcccaagcaccaagtgaatcggttccgtactatttgtactgtctgcggctcgccgccttgtcctgatttttgttaattcactata
NCCP11945	472397	472550	154	tatagtgaattaacaaaaaccggtactgcgttggctcgccttagctcaaagagaacgattccctaaggcgcccaagcaccaagtgaatcggttccgtactatttgtactgtctgcggctcgccgccttgtcctgatttttgttaattcactata	96.8	Different ends
FA1090	423822	423977	156	tatagtggattaaatttaaaccggtacggcattacctcgccttagctcaaagagaacgattctctaaggtgctgaagcaccgagtgaatcggttccgtactatttgtactgtctgcggcttcgtcgccttgtcctgatttttgttaatccaCTATA
NCCP11945	495688	495844	157	tatagtggattaaatttaaaccggtacggcattacctcgccttagctcaaagagaacgattctctaaggtgctgaagcaccgagtgaatcggttccgtactatttgtactgtctgcggcttcgtcgccttgtcctgatttaaatttactccactata	96.2	Different ends
FA1090	425585	425739	155	tatagtggattaacaaaaaccggtacggcgttgcctcgccttagctcaaagagaacgattccctaaggtgctgaagcaccaagtgaatcggttccgtactatttgtactgtctgcggcttcgttgccttgtcctgatttttgttaatccactata
NCCP11945	497451	497605	155	tatagtgaattaacaaaaaccagtacggcgttgccccgccccggctcaaagggaacgattccctaaggtgctgaagcaccgagtgaatcggttccgtactatctgtactgtctgcggcttcgtcgccttgccctgatttttgttaatccactata	92.9	11 bp
FA1090	441250	441356	107	tatagtggattaaatttaaaccagtacggcgttgcctcgccttgccgtactatttgtactgtctgcggcttcgtcgccttgtcctgatttaaatttaatccaCTATA
NCCP11945	513116	513222	107	tatagtggattaaatttaaaccagtacggcgttgcctcgccttgccgtactatttgtactgtctgcggcttcgtcgccttgtcctgatttaaatttaatccactata	100	0
FA1090	447057	447211	155	tatagtggattaaattcaaaccggtacggcgttgccccgccttagctcaaagagaacgattctctaaggtgctgaagcaccaagtgaatcggttccgtactatttgtactgtctgcggcccgccgccttgtcctgatttttgttaatccactata
NCCP11945	518804	518908	105	tatagtggattaacaaaaaccagtacggcgttgcctcgccttgccgtactatctgtaccgtctgcggcttcgccgccttgtcctgatttttgttaatccactata	60.8	Different CREE
FA1090	453631	453786	156	tatagtggattaaatttaaaccagtacagcgttgcctcgccttagctcaaagagaacgattctctaaggtactgaagcaccaagtgaatcggttccgtactatttgtactgtcttcggcttcgtcgccttgtcctgatttttgttaatccactata
NCCP11945				CREE not present	n/a	n/a
FA1090	500333	500437	105	tagagtggattaaatttaaaccggtacggcgttgcctcgccttgccgtactatttgtactgtctgcggctcgccgccttgtcctgatttttgttaatccgctata
NCCP11945	1171932	1172036	105	tagagtggattaaatttaaaccggtacggcgttgcctcgccttgccgtactatttgtactgtctgcggctcgccgccttgtcctgatttttgttaatccgctata	100	0
FA1090	510487	510640	154	tatggtgaattaacaaaaaccggtacggcgttgccccgccccggctcaaagggaacggttccctaaggtgatgaagcaccaggcgaaccggttccgtaccatttgtactgcctgcggcccgccgccttgtcctgatttttgttaattcactata
NCCP11945	1161730	1161883	154	tatggtgaattaacaaaaaccggtacggcgttgccccgccttagctcaaagggaacgattccctaaggtgctgaagcaccaggcgaaccggttccgtaccatttgtactgcctgcggcccgccgccttgtcctgatttttgttaattcactata	96.8	5 bp
FA1090	557367	557472	106	tatagtggattaaatttaaaccggtccggcgttacctcgccttgccgtactatttgtactgtctgcggcttcgtcgccttgtcctgatttttgttaatccactata
NCCP11945	1115108	1115213	106	tatagtagattaaatttaaaccggtccggcgttacctcgccttgccgtactatttgtactgtctgcggcttcgtcgccttgtcctgatttttgttaatccactata	99.1	1 bp
FA1090	599310	599416	107	tatagtggattaaatttagaccggtacggcgttgcctcgccttgccgtgctatttgtactgtctgcggcttcgccgccttgtcctgatttaaatttaatccactata
NCCP11945	1073168	1073274	107	tatagtggattaaatttagaccggtacggcgttgcctcgccttgccgtactatttttactgtctgcggcttcgccgccttgtcctgatttaaatttaatccactata	98.1	2 bp
FA1090	639062	639167	106	tatagtggattaaatttaaaccggtaccgcgttgcctcgccttgccgtactatctgtactgtctgcggcttcgtcgccttgtcctgatttttgttaatccactata
NCCP11945	1033492	1033597	106	tatagtggattaaatttaaaccggtaccgcgttgcctcgccttgccgtactatctgtactgtctgcggcttcgtcgccttgtcctgatttttgttaatccactata	100	0
FA1090	711517	711622	106	tatagtggattaaatttaaaccagtacggcgttacctcgccttgccgtactattttactgtctgcggcttcgttgccttgtcctgatttaaatttaatccactata
NCCP11945	961596	961701	106	tatagtggattaaatttaaaccagtacggcgttacctcgccttgccgtactattttactgtctgcggcttcgttgccttgtcctgatttaaatttaatccactata	100	0
FA1090	714779	714884	106	tatagtggattaaatttaaaccggtccggcgttgcctcgccttgccgtactatttgtgctgtctgcggctcgccgccttgtcctgatttaaatttaattcactata
NCCP11945	958334	958439	106	tatagtggattaaatttaaaccggtccggcgttgcctcgccttgccgtactatttgtgctgtctgcggctcgccgccttgtcctgatttaaatttaattcactata	100	0
FA1090				CREE not present
NCCP11945	949754	949858	105	tatagtggattaacaaaaaccggtacggcgttacctcgccttgccgtactatttgtactgtctgcggcttcgtcgccttgtcctgatttttgttaatccactata	n/a	n/a
FA1090	738316	738420	105	tatagtggattaaatttaaaccagtacggcgttgcctcgccttgccgtactatttgtactgtctgcggctctccgccttgtcctgatttttgttaatccgctata
NCCP11945	933079	933183	105	tatagtggattaaatttaaaccagtacggcgttgcctcgccttgccgtactatttgtactgtctgcggctctccgccttgtcctgatttttgttaatccgctata	100	0
FA1090	746766	746919	154	tatagcggattaacaaaaaccggtacggcgttgccccgccccggctcaaagggaacgattccctaaggtgatggagcgccgggcggatcggttccgtaccatttgtaccgtctgcggcccgccgccttgtcctgatttttgttaatccgctatg
NCCP11945	924580	924733	154	tatagcggattaacaaaaaccggtacggcgttgccccgccccggcccaaagggaacgattccctaaggtgatggagcgccgggcggatcggttccgtaccattcgtactgcctgcggtccgccgccttgtcctgatttttgttaatccgctatg	96.8	5 bp
FA1090	797589	797741	153	tatagcggatgaacaaaaccggtacggcgttgtcccgccccggcccaaagggaacggttccctaaggcgcccaagcaccgggcgaaccggttccgtaccatttgtactgcctgcggcccgccgccttgtcctgatttttgttaatccgctata
NCCP11945	816422	816575	154	tatagcggattaacaaaaaccggtacggcgttgccccgccccggctcaaagggaacggttccctaaggcgcccaagcaccgggcgaaccggttccataccattcgtactgcctgcggcccgccgccttgtcctgatttttgttaatccgctata	96.1	1 bp indel & 5 bp
FA1090	816364	816468	105	tatagtgaattaaatttaaaccggtacggcgttggctcgccttgccgtactatttgtactgtctgcggctcgccgccttgtcctgatttttgttaattcactata
NCCP11945	797704	797808	105	tatagtgaattaaatttaaaccggtacggcgttggctcgccttgccgtactatttgtactgtctgcggctcgccgccttgtcctgatttttgttaattcactata	100	0
FA1090	823735	823840	106	tatagtggattaaatttaaaccagtacggcgttgcctcgccttgccgtactatctgtactgtctgcggcttcgtcgccttgtcctgatttttgttaatccactata
NCCP11945	790334	790439	106	tatagtggattaaatttaaaccagtacggcgttgcctcgccttgccgtactatctgtactgtctgcggcttcgtcgccttgtcctgatttttgttaatccactata	100	0
FA1090	831494	831599	106	tatagtggattaaatttaaaccggtacggcgttgcctcgccttgccgtactatttgtactgcctgcggctcgccgccttgtcctgatttaaatttaatccactata
NCCP11945	782431	782536	106	tatagtggattaaatttaaaccggtacggcgttgcctcgccttgccgtactatttgtactgcctgcggctcgccgccttgtcctgatttaaatttaatccactata	100	0
FA1090	836101	836206	106	tatagtggattaaatttaaaccggtacggcgttgcctcgccttgccgtactatttgtactgtctgcggcttcgccgccttgtcctgatttttgttaatccactata
NCCP11945	777827	777932	106	tatagtggattaaatttaaaccggtacggcgttgcctcgccttgccgtactatctgtactgtctgcggcttcgccgccttgtcctgatttttgttaatccactata	99.1	1 bp
FA1090	840613	840718	106	tatagtggattaaatttaaaccggtacggcgttgcctcgccttgccgtactatctgtactgtctgcggctcgccgccttgtcctgatttaaatttaatccactata
NCCP11945	773275	773380	106	tatagtggattaaatttaaaccggtacggcgttgcctcgccttgccgtactatctgtactgtctgcggctcgccgccttgtcctgatttaaatttaatccactata	100	0
FA1090	864892	865045	154	TATAGCGGATTAACAAAAACCGGTACGGCGTTGCCCCGCCCCGGCCCAAAGGGAACGATTCCCTAAGGTGATGGAGCGCCGGGCGAACCGGTTCCGTACCATTCGTACTGCCTGCGGTCCGCCGCCTTGTCCTGATTTTTGTTAATTCACTATA
NCCP11945	748921	749074	154	tatagcggattaacaaaaaccggtacggcgttgccccgccccggcccaaagggaacgattccctaaggtaatgaagcaccgggcgaaccggttccgtaccatttgtactgcctgcggtccgccgccttgtcctgatttttgttaattcactata	97.4	4 bp
FA1090	889659	889812	154	tatagtgaattaacaaaaaccggtacggcgttgccccgccccggctcaaagggaacgattccctaaggtaatgaagcaccgggcgaaccggttccgtaccatttgtactgcctgcggtccgccgccttgtcctgatttttgttaattcactata
NCCP11945	724164	724317	154	tatagtgaattaacaaaaaccggtacggcgttgccccgccccggctcaaagggaacgattccctaaggtgatggagcgccgggcggatcggttccgtaccatttgtactgcctgcggcccgccgccttgtcctgatttttgttaattcactata	96.1	6 bp
FA1090	890250	890403	154	tatagcgaattaacaaaaaccggtacggcgttgccccgccccggctcaaagggaacgattccctaaggtgatggagcgccgggcggatcggttccgtaccatttgtaccgtctgcggcccgccgccttgtcctgatttttgttaatccgctatg
NCCP11945	723573	723726	154	tatagcggattaacaaaaaccggtacggcgttgccccgccccggctcaaagggaacgattccctaaggtgatgaagcaccgggcggatcggttccgtaccatttgtaccgtctgcggcccgccgccttgtcctgatttttgttaatccgctatg	98.1	3 bp
FA1090	914070	914176	107	tatagtggattaaatttaaaccagtacagcgttgcctcgccttgccgtactatctgtactgtcttcggcttcgtcgccttgtcctgatttaaatttaatccactata
NCCP11945	699814	699920	107	tatagtggattaaatttaaaccagtacagcgttgcctcgccttgccgtactatctgtactgtcttcggcttcgtcgccttgtcctgatttaaatttaatccactata	100	0
FA1090	929145	929249	105	TATAGtggattaacaaaaacaggtacggcgttgcctcgccttgccgtactatttgtactgtctgcagcttcgtcgccttgtcctgatttttgttaatccactata
NCCP11945	684759	684863	105	tatagtggattaacaaaaacaggtacggcgttgcctcgccttgccgtactatttgtactgtctgcagcttcgtcgccttgtcctgatttttgttaatccactata	100	0
FA1090	948063	948168	106	tatagtggattaaatttaaaccggtacagcgttgcctcgccttgccgtactatttgtactctctgcggcttcgtcgccttgtcctgatttttgttaatccactata
NCCP11945	665821	665926	106	tatagtggattaaatttaaaccggtacagcgttgcctcgccttgccgtactatttgtactgtctgcggcttcgtcgccttgtcctgatttttgttaatccactata	99.1	1 bp
FA1090	975181	975287	107	tatagtggattaaatttaaaccggtacggcgttgcctcgccttgccgtactatttgtactgtctgcggtttcgtcgccttgtcctgatttaaatttaatccactata
NCCP11945	636542	636648	107	tatagtggattaaatttaaaccagtacggcgttgcctcgccttgccgtactatttgtactgtctgcggtttcgccgccttgtcctgatttaaatttaatccactata	98.1	2 bp
FA1090	976755	976908	154	tatagcggattaacaaaaaccggtacggcgttgccccgccccggctcaaagggaacgattccctaaggtgatggagcgccgggcggatcggttccgtaccatttgtactgcctgcggcccgccgccttgtcctgatttttgttaatccgctatg
NCCP11945	634929	635082	154	tatagcggattaacaaaaaccggtacggcgttgccccgccccggctcgaagaggacgattccctaaggtgatggagcgccgggcggatcggttccgtaccattcgtactgcctgcggcccgccgccttgtcctgatttttgttaatccgctatg	97.4	4 bp
FA1090	984030	984135	106	tatagtggattaaatttaaaccggtacggcgttgcctcgccttgccgtactatttgtactgtctgcggcttcgccgccttgtcctgatttttgttaatccactata
NCCP11945	627722	627827	106	tatagtggattaaatttaaaccggtacggcgttgcctcgccttgccgtactatttgtactgtctgcggcttcgccgccttgtcctgatttttgttaatccactata	100	0
FA1090	986185	986291	107	tatagtggattaaatttaaaccggtacggcgttgcctcgccttgccgtactatttgtactgtctggggcttcgtcgcattgtcctgatttaaatttaatccactata
NCCP11945	625567	625673	107	tatagtggattaaatttcaaccggtacggcgttgcctcgccttgccgtactatttgtactgtctggggcttcgtcgcattgtcctgatttaaatttaatccactata	99.1	1 bp
FA1090	998348	998420	73	tatagtggattaaatttaaaccggtacggcgttgcctcgccttgccgtaccggtttaaatttaatccactata
NCCP11945	613437	613509	73	tatagtggattaaatttaaaccggtacggcgttgcctcgccttgccgtaccggtttaaatttaatccactata	100	0
FA1090	1000706	1000858	153	tatggcggatgaacaaaaaccggtacgggttgccccgccccggctcaaagggaacggttccctaaggcgtccaagcaccgggcgaaccggttccgtaccatccgtactgcctgcggcccgccgccttgtcctgatttttgttaatccgctata
NCCP11945	611024	611177	154	tatggcggattaacaaaaaccggtacggcgttgccccgccccggctcaaagggaacggttccctaaggtgcccaagcaccgggcggatcggttccgtaccatccgtactgcctgcggcccgccgccttgtcctgatttttgttaatccgctata	96.1	1 bp indel & 5 bp
FA1090	1034981	1035133	153	tatggcggatgaacaaaaaccggtacgggttgccccgccccggctcaaagggaacggttccctaagacgcccaagcaccgggcggatcggttccgtaccatttgtaccgtctgcggcccgccgccttgtcctgatttttgttaatccgctata
NCCP11945	570722	570875	154	tatggcggattaacaaaaaccggtacggcgttgccccgccccggctcaaagggaacggttccctaaggtgctgaagcaccgggcggatcggttccgtactatttgtactgcctgcggcccgccgccttgtcctgatttttgttaatccgctata	94.2	1 bp indel & 8 bp
FA1090	1042659	1042813	155	tatagtggattaacaaaaaccagtacggcgttgccccgccttagctcaaagagaacgattctctaaggtgctgaagcaccaagcgaaccggttccgtactatttgtactgtctgcggcttcgtcaccttgtcctgatttttgttaatccactata
NCCP11945	562894	563048	155	tatagtggattaacaaaaaccagtacggcgttgccccgccttagctcaaagagaacgattctctaaggtgctgaagcaccaagcgaaccggttccgtactatttgtactgtctgcggcttcgtcaccttgtcctgatttttgttaatccactata	100	0
FA1090	1115734	1115887	154	tatggcggattaacaaaaaccggtacggcgttgccccgccccggctcaaagggaacgattccctaaggtgatgaagcaccgggcgaaccggttccgtactatccgtactgcctgcggcccgccgccttgtcctgatttttgttaatccgctata
NCCP11945	1620383	1620536	154	tatggcggattaacaaaaaccggtacggcgttgccccgccccggctcaaagggaacggttccctaaggtgatgaagcaccgggcgaaccggttccgtactatccgtactgcctgcggcccgccgccttgtcctgatttttgttaatccgctata	99.4	1 bp
FA1090	1172332	1172438	107	tatagtggattaacaaaaaccagtacggcattacctcgccttgccgtactatttttgtactgtctgcggcttcgtcgccttgtactgatttttgttaatccactata
NCCP11945	234038	234145	108	tatagtggattaacaaaaaccagtacggcattacctcgccttgccgtactatttttgtactgtctgcggcttcgtcgccttgtactgatttaaatttaatccactata	95.5	Different ends
FA1090	1180152	1180258	107	tatagtggattaaatttaaaccggtacggcgttgcctcgccttgccgtactatttgtactgtctgcggcttcgccgccttgtcctgatttaaatttaatccactata
NCCP11945	226219	226324	106	tatagtggattaaatttaaaccggtacggcgttgcctcgccttgccgtactatttgtactgtctgcggcttcgccgccttgtcctgatttttgttaatccactata	95.4	Different ends
FA1090	1188444	1188550	107	tatagtggattaaatttaaaccggtacggcgttgcctcgccttgccgtaccatctgtactgtctgcggcttcgtcgttttgtcctgatttaaatttaatccactata
NCCP11945	217937	218043	107	TATAGTGGATTAAATTTAAACCGGTACGGCGTTGCCTCGCCTTGCCGTACCATCTGTACTGTCTGCGGCTTCGTCGTTTTGTCCTGAtttaaatttaatccactata	100	0
FA1090	1195731	1195835	105	tatagtggattaacaaaaaccggtacggcgttgcctcgccttgccgtactatctgtactgtcttcggcttcgtcgccttgtcctgatttttgttaatccactata
NCCP11945	210653	210757	105	tatagtggattaacaaaaaccggtacggcgttgcctcgccttgtcgtactatttgtactgtctgcggcttcgtcgccttgtcctgatttttgttaatccactata	97.1	3 bp
FA1090	1207573	1207677	105	tagagtggattaaatttaaaccggtacggcgttgcctcgccttgccgtactatttgtactgtctgcggctcgccgccttgtcctgatttttgttaatctactata
NCCP11945	198812	198916	105	tagagtggattaaatttaaaccggtacggcgttgcctcgccttgccgtactatttgtactgtctgcggctcgccgccttgtcctgatttttgttaatctactata	100	0
FA1090	1230847	1230917	71	tatagtggattaacaaaaaccagtacggcgttgcctcgccttgccgtactggtttttgttaatccgctata
NCCP11945	1235244	1235314	71	tatagtggattaacaaaaaccagtacggcgttgcctcgccttgccgtactggtttttgttaatccgctata	100	0
FA1090	1231245	1231398	154	tatggcggattaacaaaaaccggtacggcgttgccccgccccggctcaaagggaacggttccctaaggcgcccaagcaccgggcgaaccggttccgtaccatccgtactgcctgcggcccgccgccttgtcctgatttttgttaatccgctata
NCCP11945	1236171	1236324	154	tatggcggatgaacaaaaaccggtacgtcgttgccccgccccggcccaaagggaacggttccccaaggtgatgaagcaccgggcggatcggttccgtactatttgtactgcctgcggcccgccgccttgtcctgatttttgttaatccgctata	91.6	13 bp
FA1090	1248426	1248530	105	tatagtggattaacaaaaaccggtacggcgttgcctcgccttgccgtactatttgtactgtctgcggcttcgccgccttgtcctgatttttgttaatccactata
NCCP11945	1253475	1253579	105	tatagtggattaacaaaaaccggtacggcgttgcctcgccttgccgtactatttgtactgtctgcggcttcgccgccttgtcctgatttttgttaatccactata	100	0
FA1090	1257837	1257990	154	tatggcggattaacaaaaaccggtacggcgttgccccgccccggctcaaagggaacgattccctaaggtgatgaagcaccgggcgaaccggttccgtactatccgtactgcctgcggcccgccgccttgtcctgatttttgttaatccgctata
NCCP11945	1262895	1263048	154	tatggcggattaacaaaaaccggtacggcgttgccccgccccggctcaaagggaacggttccctaaggtgatgaagcaccgggcgaaccggttccgtactatccgtactgcctgcggcccgccgccttgtcctgatttttgttaatccgctata	99.4	1 bp
FA1090	1285579	1285732	154	tatagcggattaacaaaaaccggtacggcgttgccccgccccggctcaaagggaacgattccctaaggtgatggagcgccgggcggatcggttccgtaccatttgtactgcctgcggcccgccgccttgtcctgatttttgttaatccgctatg
NCCP11945	1290634	1290787	154	tatagcggattaacaaaaaccggtacggcgttgccccgccccggcccaaagggaacgattccctaaggtgatggagcgccgggcgaaccggttccgtaccattcgtactgcctgcggcccgccgccttgtcctgatttttgttaatccgctatg	97.4	4 bp
FA1090	1308525	1308630	106	tatagtggattaaatttaaaccggtacggcgttgcctcgccttgccgtactatttgtactgtctgcggcttcgccgccttgtcctgatttttgttaatccactata
NCCP11945	1313578	1313684	107	tatagtggattaaatttaaaccggtacggcgttgcctcgccttgccgtactatttgtactgtctgcggcttcgccgccttgtcctgatttaaatttaatccactata	95.4	Different ends
FA1090	1316012	1316117	106	tatagtggattaacaaaaaccggtacggcgttgcctcgccttgccgtactatctgtactgtctgcgacttcgtcgccttgtcctgatttaaatttaatccactata
NCCP11945	1321069	1321174	106	tatagtggattaacaaaaaccggtacggcgttgcctcgccttgccgtactatctgtactgtctgcgacttcgtcgccttgtcctgatttaaatttaatccactata	100	0
FA1090	1319773	1319878	106	TATAGTGAACTAAATTTAAACCAGTACGGCGTTGCCTCGCCTTGCCGTACTATTTGTACTGTCTGCGGCTCGCCGCCTTGTCCTGATTTAAATTTAATTCACTATA
NCCP11945	1324830	1324935	106	tatagtgaactaaatttaaaccagtacggcgttgcctcgccttgccgtactatttgtactgtctgcggctcgccgccttgtcctgatttaaatttaattcactata	100	0
FA1090	1321426	1321579	154	tatagtggattaacaaaaaccagtacggcgttgccccgccttagctcaaagagaacgattccctaaggcgtccaagcaccgggcgaaccggttccgtactatttgtactgtctgcggcccgccgccttgtcctgatttttgTTAATCCACTATA
NCCP11945	1326495	1326648	154	tatagtggattaacaaaaaccagtacggcgttgccccgccttagctcaaagagaacgattccctaaggcgcccaagcaccgggcgaaccggttccgtactatttgtactgtctgcggcccgccgccttgtcctgatttttgttaatccactata	99.4	1 bp
FA1090	1342032	1342186	155	tatagcggattaacaaaaaccggtacggcgttgcctcgccttaactcaaagagaacgattccctaaggtgctgaagcaccaagtgaatcggttccgtactatttgtactgtctacggcttcgttgccttgtcctgatttttgttaatccactata
NCCP11945	1347106	1347260	155	tatagcggattaacaaaaaccagtacggcgttgcctcgccttaactcaaagagaacgattctctaaggtgctgaagcaccaagtgaatcggttccgtactatttgtactgtctacggcttcgttgccttgtcctgatttttgttaatccactata	98.7	2 bp
FA1090	1408410	1408514	105	tatagtgaattaaatttaaatcggtacagcgttggctcgccttgccgtactatttgtactgtctgcggctcgccgccttgtcctgatttttgttaatccactgta
NCCP11945				CREE not present	n/a	n/a
FA1090	1419467	1419620	154	tatagcggattaacaaaaaccggtacggcgttgccccgccccggcccaaagggaacgattccctaaggtgatggagcgccgggcgaaccggttccgtaccattcgtactgcctgcggtccgccgccttgtcctgatttttgttaatccgctatg
NCCP11945	1426873	1427026	154	tatagcggattaacaaaaaccggtacggcgttgccccgccccggcccaaagggaacgattccctaaggtgatggagcgccgggcggatcggttccgtaccattcgtactgcctgcggcccgccgccttgtcctgatttttgttaatccgctatg	98.1	3 bp
FA1090	1428587	1428742	156	TATAGtggattaactttaaaccagtacggcgttgcctcgccttagctcaaagagaacgattctctaaggtgctgaagcaccaagtgaatcggttccgtactatttgtactgtctgcggcttcgccgccttgtcctgatttttgttaatccgccata
NCCP11945	1435613	1435768	156	tatagtggattaactttaaaccagtacggcgttgcctcgccttagctcaaagagaacgattccctaaggtgctgaagcaccaagtgaatcggttccgtactatttgtactgtctgcggcttcgtcgccttgtcctgatttttgttaatccgccata	98.7	2 bp
FA1090	1458730	1458884	155	tatagcggattaacaaaaaccggtacggcgttgccccgccttagctcaaagagaacgattctctaaggtgctgaagcaccaagtgaatcggttccgtactatttgtactgtctgcggcttcctcgccttgtcctgatttttgttaatccactata
NCCP11945	1465780	1465934	155	tatagcggattaacaaaaaccggtacggcgttgccccgccttagctcaaagagaacgattctctaaggtgctgaagcaccaagtgaatcggttccgtactatttgtactgtctgcggcttcctcgccttgtcctgatttttgttaatccactata	100	0
FA1090	1481333	1481349	17	tatggcggattaacaaa
NCCP11945	1490568	1490721	154	tatggcggattaacaaaaaccggtacggcgttgccccgccccggctcaaagggaacggttccccaaggtgatgaagcaccgggcggatcggttccgtactatttgtactgcctgcggcccgccgccttgtcctgatttttgttaatccgctata	n/a	n/a
FA1090	1490569	1490721	153	tatagtggattaatttaaaccggtacgggttgccccgccccggctcaaagggaacgattccctaaggcgcccaagcaccgggcgaaccggttccgtactatccgtactgcctgcggcccgccgccttgtcctgatttttgttaatccgctata
NCCP11945	1499551	1499703	153	tatagtggattaatttaaaccggtacgggttgccccgccccggctcaaagggaacgattccctaaggcgcccaagcaccgggcgaaccggttccgtaccatttgtactgcctgcggcccgccgccttgtcctgatctttgttaatccgctata	97.4	4 bp
FA1090	1510363	1510516	154	tatagcggattaacaaaaaccggtacgtcgttgccccgccccggctcaaagggaacggttccctaaggcgcccaagcaccaggcgaaccggttccgtcccatttgtactgcctgcggcccgccgccttgtcctgatttttgttaatccgctata
NCCP11945	1519344	1519497	154	tatagcggattaacaaaaaccggtacgtcgttgccccgccccggctcaaagggaacggttccctaaggcgcccaagcaccgggcgaaccggttccgtactatccgtactgtctgcggcccgccgccttgtcctgatttttgttaatccgctata	96.1	6 bp
FA1090	1531129	1531233	105	tatagtgaattgaatttaaaccagtacagcgttggcccgccttgccgtactatttgtactgtctgcggcccgccgccttgtcctgatttttgttaatccactata
NCCP11945	1540112	1540216	105	tatagtgaattgaatttaaaccagtacagcgttggcccgccttgctgtactatttgtactgtctgcggctcgccgccttgtcctgatttttgttaatccactata	98.1	2 bp
FA1090	1532980	1533134	155	TATAGTGGATTAAcaaaaaccagtacggcgttggcccgccttagctcaaagagaacgattctctaaggtgctgaagcaccaagtgaatcggttccgtactatctgtactgtctgcggcttcgccgccttgtcctgatttttgttaatccactata
NCCP11945	1541956	1542110	155	tatagtggattaacaaaaaccagtacggcgttggcccgccttagctcaaagagaacgattctctaaggtgctgaagcaccaagtgaatcggttccgtactatctgtactgtctgcggcttcgccgccttgtcctgatttttgttaatccactata	100	0
FA1090				CREE not present
NCCP11945	1544817	1544971	155	tatagtggattaacaaaaaccggtacggcgttgccccgccccggctcaaagagaacgattctctaaggtgctgaagcatcaagtgaaccggttccgtactatttatactgtctgcggcttcgtcgccttgtcctgatttttgttaatccactata	n/a	n/a
FA1090	1544820	1544988	169	tatagtggattaacaaaaaccagtacggcgttgcctcgccttgccgtactatctgtactgtctgcggcttcgtcgccttgtcctgatttttgttaatccacgccttgccgtactatctgtactgtctgcggcttcgtcgccttgtcctgatttttgttaatccactata
NCCP11945	1553685	1553853	169	tatagtggattaacaaaaaccagtacggcgttgcctcgccttgccgtactatctgtactgtctgcggcttcgtcgccttgtcctgatttttgttaatccacgccttgccgtactatctgtactgtctgcggcttcgtcgccttgtcctgatttttgttaatccactata	100	0
FA1090	1551199	1551303	105	tatagtggattaaatttaaaccggtacggcgttgcctcgccttgccgtactattgtactgtctgcggcttcgtcgccttgtcctgatttttgttaatccactata
NCCP11945	1560064	1560168	105	tatagtggattaaatttaaaccggtacggcgttgcctcgccttgccgtactattgtactgtctgcggcttcgtcgccttgtcctgatttttgttaatccactata	100	0
FA1090	1569846	1569999	154	TATAGTGGATTAACAAAAACCGGTACGGCGTTGCCCCGCCCCGGCTCAAAGAGAACGATTCCCTAAGGTGCTGAAGCACCAAGCGAATCGGTTCCGTACTATCCGTACTGTCTGCGGCTCGCCGCCTTGTCCTGATTTTTGTTAATCCGCTATA
NCCP11945				CREE not present	n/a	n/a
FA1090	1575378	1575484	107	TATAGTGGATTAAATTTAAACCGGTACGGCGTTACCCCGCCTTGCCGTACTATGTTGTACTGTCTGCGGCTTCGTCGCTTTGTCCTGATTTTTGTTAATCCACTAAC
NCCP11945	1584653	1584759	107	tatagtggattaaatttaaaccggtacggcgttaccccgccttgccgtactatgttgtactgtctgcggcttcgtcgctttgtcctgatttttgttaatccactaac	100	0
FA1090	1624100	1624253	154	tatagtgaattaacaaaaaccggtacggcgttgccccgccccggctcaaagagaacgattccctaaggtgatgaagcaccaagcgaaccggttccgtactatccgtactgcctgcggcccgccgccttgtcctgatttttgttaattcactata
NCCP11945	1698964	1699117	154	tatagtgaattaacaaaaaccggtacggcgttggcccgccccggctcaaagaggacgattccctaaggtgatgaagcaccaagcgaaccggttccgtactatccgtactgcctgcggcccgccgccttgtcctgatttttgttaattcactata	98.7	2 bp
FA1090	1649411	1649564	154	tatggcggattaacaaaaaccggtacggcgttgccccgccccggctcaaagggaacgattccctaaggtgatgaagcaccgggcgaaccggttccgtactatccgtactgcctgcggcccgccgccttgtcctgatttttgttaatccgctata
NCCP11945	1724282	1724435	154	tatggcggattaacaaaaaccggtacggcgttgccccgccccggctcaaagggaacgattccctaaggtgatgaagcaccgggcgaaccggttccgtactatccgtactgcctgcggcccgccgccttgtcctgatttttgttaatccgctata	100	0
FA1090	1678367	1678471	105	tatagtggattaacaaaaaccggtacggcgttgcctcgccttgccgtactatttgtactgtctgcggcttcgccgccttgtcctgatttttgttaatccactata
NCCP11945	1753230	1753334	105	tatagtggattaacaaaaaccggtacggcgttgcctcgccttgccgtactatttgtactgtctgcggcttcgccgccttgtcctgatttttgttaatccactata	100	0
FA1090	1685883	1685989	107	tatagtgaattaaatttaaaccggtacggcgttggctcgccttgccgtactatctgtactgtccgcggcttcgccgccttgtcctgatttaaatttaatccactatg
NCCP11945	1760746	1760852	107	tatagtgaattaaatttaaaccggtacggcgttggctcgccttgccgtactatctgtactgtccgcggcttcgccgccttgtcctgatttaaatttaatccactatg	100	0
FA1090	1712488	1712641	154	tatagcggattaacaaaaaccggtacggcgttgccccgccttagctcaaagggaacgattccctaaggtgcccaagcaccaagcgaatcggttccgtactatccgtactgtctgcggcccgccgccttgtcctgatttttgttaatccgctata
NCCP11945	1787782	1787935	154	tatagcggattaacaaaaaccggtacggcgttgccccgccttagctcaaggggaacggttccctaaggtgcccaagcaccaagcgaaccggttccgtactatttgtactgcctgcggcccgccgccttgtcctgatttttgttaatccgctata	96.1	6 bp
FA1090	1715901	1716054	154	tatagcggattaacaaaaaccggtacggcgttgccccgccccggctcaaagggaacggttccctaaggtgatgaagcaccaggcggatcggttccgtaccatttgtaccgtctgcggcccgccgccttgtcctgatttttgttaatccgccata
NCCP11945	1791195	1791348	154	tatagcggattaacaaaaaccggtacggcgttgccccgccccggctcaaagggaacggttccctaaggcgcccaagcaccgggcggatcggttccgtaccatttgtactgcctgcggcccgccgccttgtcctgatttttgttaatccgccata	95.5	7 bp
FA1090‡	1715901	1716054	154	tatagcggattaacaaaaaccggtacggcgttgccccgccccggctcaaagggaacggttccctaaggtgatgaagcaccaggcggatcggttccgtaccatttgtaccgtctgcggcccgccgccttgtcctgatttttgttaatccgccata
NCCP11945	2123050	2123202	153	tatagcggattaacaaaaaccggtacgggttgccccgccccggctcaaagggaacggttccctaaggcgcccaagcaccgggcggatcggttccgtaccatttgtactgcctgcggcccgccgccttgtcctgatttttgttaatccgccata	94.8	1 bp indel & 7 bp
FA1090	1726101	1726255	155	tatagtggattaactttaaaccggtacggcgttgccccgccttagctcaaagagaacgattccctaaggtgctgaagcaccgggcgaaccggttccgtaccatttgtaccgtctgcggcccgccgccttgtcctgatttttgttaatccactata
NCCP11945	2112852	2113006	155	tatagtggattaactttaaaccggtacggcgttgccccgccttagctcaaagagaacgattccctaaggtgctgaagcaccgggcgaaccggttccgtaccatttgtaccgtctgcggcccgccgccttgtcctgatttttgttaatccactata	100	0
FA1090	1732426	1732494	69	tatagtggattaaatttaaaccggtacggcgttgcctcgccttgtcctgatttttgttaatccactata
NCCP11945	2106628	2106696	69	tatagtggattaaatttaaaccggtacggcgttgcctcgccttgtcctgatttttgttaatccactata	100	0
FA1090	1742670	1742824	155	tatagtggattaacaaaaaccggtacggcgttgcctcgccttagctcaaagagaacgattctctaaggtgctgaagcaccaagtgaatcggttccgtactatttgtactgcctgcggcttcgtcgccttgtcctgatttttgttaatccactata
NCCP11945	2096299	2096453	155	tatagtggattaacaaaaaccggtacggcgttgcctcgccttagctcaaagagaacgattctctaaggtgctgaagcaccaagtgaatcggttccgtactatttgtactgcctgcggcttcgtcgccttgtcctgatttttgttaatccactata	100	0
FA1090	1747976	1748081	106	TATAGTGGATTAAATTTAAACCGGTACGGCGTTGCCTCGCCTTGCCGTACTATTTGTACTGTCTGCGGCTTCGCCGCCTTGTCCTGAtttttgttaatccactata
NCCP11945	2091043	2091148	106	tatagtggattaaatttaaaccggtacggcgttgcctcgccttgccgtactatttgtactgtctgcggcttcgccgccttgtcctgatttttgttaatccactata	100	0
FA1090	1752585	1752689	105	Tatagtggattaacaaaaaccggtacggcgttgcctcgccttgccgtactatctgtactgtctgcggcttcgtcgccttgtcctgatttttgttaatccactata
NCCP11945	2086435	2086539	105	tatagtggattaacaaaaaccggtacggcgttgcctcgccttgccgtactatctgtactgtctgcggcttcgccgccttgtcctgatttttgttaatccactata	99	1 bp
FA1090	1763010	1763163	154	tatagcggattaacaaaaaccggtacggcgttgccccgccccggctcaaagggaacggttccctaaggtgctgaagcaccaagcgaaccggttccgtactatccgtactgtctgcggcccgccgccttgtcctgatttttgttaatccgctata
NCCP11945	2075962	2076115	154	tatagcggattaacaaaaaccggtacggcgttgccccgccttagctcaaagagaacggttccctaaggtgcccaagcaccaggcgaaccggttccgtactatctgtactgtctgcggcccgccgccttgtcctgatttttgttaatccgctata	94.8	8 bp
FA1090	1779935	1780041	107	tatagtggtttaaatttaaaccggtacagcgttgcctcgccttgccgtacttcttgtactgtctgcggcttcgtcgccttgtcctgatttaaatttaaaccactata
NCCP11945	2059092	2059198	107	tatagtggtttaaatttaaaccggtacagcgttgcctcgccttgccgtacttcttgtactgtctgcggcttcgtcgccttgtcctgatttaaatttaaaccactata	100	0
FA1090	1786690	1786842	153	tatagcggattaacaaaaaccggtacgggttgccccgccccggctcaaagggaacggttccctaaggcgcccaagcaccaggcgaaccggttccgtaccattcgtactgcctgcggcccgccgccttgtcctgatttttgttaatccgccata
NCCP11945	2052289	2052442	154	tatagcggattaacaaaaaccggtacgggttgccccgccccggctcaaagggaacggttccctaaggcgcccaagcaccaggcgaaccggttccgtaccattcgtactgcctgcggcccgccgccttgtcctgatttttgttaatccgccata	100	0
FA1090	1788248	1788401	154	tatagcggattaacaaaaaccggtacggcgttgccccgccccgacccaaagggaacggttccctaaggcgcccaagcaccgggcgaaccggttccgtaccatttgtaccgtctgcggcccgccgccttgtcctgatttttgttaatccactata
NCCP11945	2050694	2050847	154	tatagcggattaacaaaaaccggtacggcgttgccccgccccggcccaaagggaacggttccctaaggcgcccaagcaccgggcgaaccggttccgtaccatttgtactgtctgcggcccgccgccttgtcctgatttttgttaatccactata	98.7	2 bp
FA1090	1806907	1807013	107	tatagtggattaaatttaaaccggtacggcgTTGCCTCGCCTTGCCGTACTATTTGTACTGTCTGCGGCTTCGTCGCTTTGTCCTGATTTAAATTTAATCCACTATA
NCCP11945	2031968	2032074	107	tatagtggattaaatttaaaccggtacggcgTTGCCTCGCCTTGCCGTACTATTTGTACTGTCTGCGGCTTCGTCGCTTTGTCCTGATTTAAATTTAATCCACTATA	100	0
FA1090	1844793	1844946	154	tatagcgaattaacaaaaaccggtacggcgttgccccgccccggctcaaagggaacgattccctaaggtgcccaagcaccgggcgaaccggttccgtactatttgtactgtctgcggcccgccgccttgtcctgatttttgttaatctactata
NCCP11945	1994050	1994203	154	tatagcgaattaacaaaaaccggtacggcgttgccccgccccggctcaaagggaacgattccctaaggtgcccaagcaccgggcgaaccgattccgtactatttgtactgtctgcggcccgccgccttgtcctgatttttgttaatctactata	99.4	1 bp
FA1090	1848510	1848664	155	tatagtggattaacaaaaaccagtacggcgttgccccgccttagctcaaagagaacgattccctaaggtgctgaagcaccaagcgaatcggtttcgtactatttgtactgtctgcggcttcgtcgccttgtcctgatttttgttaatccactata
NCCP11945	1990334	1990488	155	tatagtggattaacaaaaaccagtacggcgttgccccgccttagctcaaagagaacgattccctaaggtgctgaagcaccaagtgaatcggtttcgtactatttgtactgtctgcggcttcgtcgccttgtcctgatttttgttaatccactata	99.4	1 bp
FA1090	1849640	1849793	154	tatagtggattaacaaaaaccagtacggcgttgccccgccccggcccaaagggaacggttccctaagacgcccaagcaccgggcgaaccggttccgtactatttgtaccgtctgcggcccgccgccttgtcctgatttttgttaatccactata
NCCP11945	1989216	1989358	143	tatagtggattaacaaaaaccagtacggcgttgcctcgccttagctcaaagagaacgattctctaaggtgctgaagcaccaagtgaatcggttccgtactatttgtactgtctgcggcccgccgccttgtcctgattactata	81.8	11 bp indel & 17 bp
FA1090	1850442	1850548	107	tatagtggattaaatttaaaccagtacggcgttgcctcgccttgccgtactatttgtactgtctgcggcttcgtcgccttgtcctgatttaaatttaatccactata
NCCP11945	1988461	1988567	107	tatagtggattaaatttaaaccagtacggcgttgcctcgccttgccgtactatttgtactgtctgcggcttcgtcgccttgtcctgatttaaatttaatccactata	100	0
FA1090	1855137	1855241	105	tatagtggattaacaaaaaccggtacggcgttgcctcgccttgccgtactatctgtactgtctgcggcttcgtcgccttgtcctgatttttgttaatccgctata
NCCP11945	1977219	1977328	110	tatagtggattaacaaaaaccggtacggcgttgcctcgccttgccttgccgtactatttgtactgtctgcggctttgtcgccttgtcctgatttttgttaatccgctata	93.6	5 bp indel & 2 bp
FA1090	1858078	1858184	107	tatagtggattaaatttaaaccagtacatcgttgactcgccttgccgtactatctgtactgtctgtggcttcgtcgccttgtcctgatttaaatttaatccactata
NCCP11945	1974277	1974383	107	tatagtggattaaatttaaaccagtacatcgttgactcgccttgccgtactatctgtactgtctgtggcttcgtcgccttgtcctgatttaaatttaatccactata	100	0
FA1090	1872565	1872718	154	tatggcggattaacaaaaaccggtacggcgttgccccgccccggctcaaagggaacgattccctaaggtgatgaagcaccgggcgaaccggttccgtactatccgtactgcctgcggcccgccgccttgtcctgatttttgttaatccgctata
NCCP11945	1959739	1959892	154	tatggcggattaacaaaaaccggtacggcgttgccccgccccggctcaaagggaacggttccctaaggtgatgaagcaccgggcgaaccggttccgtactatccgtactgcctgcggcccgccgccttgtcctgatttttgttaatccgctata	99.4	1 bp
FA1090	1890857	1891010	154	tatagcggattaacaaaaaccggtacggcgttgccccgccccggctcaaagggaacggttccctagggcgcccaagcaccaggcggatcggttccgtaccatttgtactgcctgcggcccgccgccttgtcctgatttttgttaatccgctatg
NCCP11945	1941597	1941750	154	tatagcggattaacaaaaaccggtacggcgttgccccgccccggctcaaagggaacggttccctaaggcgcccaagcaccgggcggatcggttccgtaccatttgtactgcctgcggcccgccgccttgtcctgatttttgttaatccgctatg	98.7	2 bp
FA1090	1905016	1905169	154	TATAGTGGATTAACAAAAACCGGTACGGCGTTGCCCCGCCCCGGCTCAAAGGGAACGGTTCCCTAAggcgcccaagcaccgggcgaaccggttccgtaccatttgtactgcctgcggcccgccgccttgtcctgatttttgttaatccgccata
NCCP11945	1927438	1927591	154	tatagtggattaacaaaaaccggtacggcgttgccccgccccggctcaaagggaacgattccctaaggtgcccaagcaccgggcggatcggttccgtaccatttgtactgcctgcggcccgccgccttgtcctgatttttgttaatccgccata	97.4	4 bp
FA1090	1926885	1927039	155	tatggtggattaactttaaaccggtacggcgttgccccgccccggctcaaagggaacgattccctaaggcgcccaagcaccgggcgaaccggttccgtaccatttgtactgcctgcggcccgccgccttgtcctgatttttgttaatccgctata
NCCP11945	1905597	1905751	155	tatggtggattaactttaaaccggtacggcgttgccccgccccggctcaaagggaacggttccctaaggcgcccaagcaccgggcgaaccggttccgtaccatttgtactgcctgcggcccgccgccttgtcctgatttttgttaatccgctata	99.4	1 bp
FA1090¶	1950400	1950413		tatagtggattaaa
NCCP11945	1882841	1882913	73	tatagtggattaaatttaaaccggtacggcgttgcctcgccttgccgtaccggtttaaatttaatccactata	n/a	CR fragment in FA1090
FA1090	1977773	1977927	155	tatagcggattaacaaaaaccggtacggcgttgccccgccccggctcaaagggaacgattccctaaggtgcccaagcaccgggcgaaccggttccgtactatttgtactgtctgcggcttcgccgccttgtcctgatttttgttaatccactata
NCCP11945	1855254	1855408	155	tatagcggattaacaaaaaccggtacggcgttgccccgccccggctcaaagggaacgattccctaaggtgcccaagcaccgggcgaaccggttccgtactatttgtactgtctgcggcttcgccgccttgtcctgatttttgttaatccactata	100	0
FA1090	2006698	2006851	154	tatagtggattaacaaaaaccagtacggcgttgccccgccttggctcaaagggaacgattctccaaggtgctgaagcaccgggcgaaccggttccgtactatccgtactgtctgcggctcgccgccttgtcctgatttttgttaatccgctata
NCCP11945	1826329	1826482	154	tatagtggattaacaaaaaccagtacggcgttgccccgccttggctcaaagggaacgattctccaaggtgctgaagcaccgggcgaaccggttccgtactatccgtactgtctgcggcccgccgccttgtcctgatttttgttaatccgctata	99.4	1 bp
FA1090	2026115	2026267	153	tatagcggattaacaaaaaccggtacgggttgccccgccccggctcaaagggaacggttccctaaggcgcccaagcaccgggcgaaccggttccgtaccatttgtactgcctgcggcccgccgccttgtcctgattttcgttaatccgctata
NCCP11945	1806866	1807019	154	tatagcggattaacaaaaaccggtacggcgttgccccgccccggctcaaagggaacggttccctaaggcgcccaagcaccgggcgaaccggttccgtaccatttgtactgcctgcggcccgccgccttgtcctgatttttgttaatccgctata	98.7	1 indel & 1 bp
FA1090¶				tatggcggattaacaaa
NCCP11945	1796016	1796169	154	tatggcggattaacaaaaaccggtacggcgttgccccgccccggctcaaagggaacggttccccaaggtgatgaagcaccgggcggatcggttccgtactatttgtactgcctgcggcccgccgccttgtcctgatttttgttaatccgctata	n/a	CR fragment in FA1090
FA1090	2040411	2040507	97	tatagtgaattaaatttaaaccagtacggcgttgcctcgccttgccgtactgtccgcggcttcgccgccttgtcctgattttcgttaatccgctatg
NCCP11945	1792751	1792855	105	tatagtgaattaaatttaaaccagtacggcgttgcctcgccttttcgtactatccgtactgcctgcggcccgccgccttgtcctgattttcgttaatccgccata	84.9	9 bp indel & 6 bp
FA1090	2057113	2057267	155	tatagtggattaacaaaaaccggtacggcgttgccccgccccggctcaaagggaacgattccctaaggcgctgaagcaccgggcgaaccggttccgtactatccgtactgtctgcggcttcgccgccttgtcctgatttttgttaatccactata
NCCP11945	2134283	2134436	154	tatagtggattaacaaaaaccagtacggcgttgccccgccttagctcaaagagaacgattccctaaggcgcccaagcaccgggcgaaccggttccgtactatttgtactgtctgcggtccgccgccttgtcctgatttttgttaatccgctata	92.3	1 bp indel & 11 bp
FA1090				CREE not present
NCCP11945	2146958	2147113	156	tatagtggattaacaaaaaccggtacggcgttgccccgccccggctcaaagggaacgattctctaaggtgctgaagcaccaagtgaatcggttccgtactatttgtactgtctgcggcttcgccgccttgtcctgatttaaatttaatccactata	n/a	n/a
FA1090	2072180	2072335	156	tatagtggactaaatttaaaccggtacggcgttgcctcgccttagctcaaagagaacgattctctaaggtgctgaagcaccaagtgaatcggttccgtactatctgtactgcctgcggcttcgccgccttgtcctgatttttgttaatccactata
NCCP11945	2149525	2149680	156	tatagtggactaaatttaaaccggtacggcgttgccccgccttagctcaaagagaacgattccctaaggtgctgaagcaccaagtgaatcggttccgtactatttgtactgcctgcggcttcgccgccttgtcctgatttttgttaatccactata	98.1	3 bp
FA1090	2074618	2074771	154	tatagcggattaacaaaaaccggtacggcgttgccccgccccggctcaaagggaacggttccctaaggcgcccaagcaccgggcgaaccggttccgtaccatttgtactgcctgcggctggccgccttgtcctgatttttgttaatccgctata
NCCP11945	2151965	2152118	154	tatagcggattaacaaaaaccggtacgtcgttgccccgccccggctcaaagggaacgattccctaaggcgcccaagcaccgggcgaaccggttccgtaccattcgtactgcctgcggctggccgccttgtcctgatttttgttaatccgctata	98.1	3 bp
FA1090	2084484	2084590	107	TATAGtggattaaatttaaaccggtacggcgttgcctcgccttgccgtactatttttactgtctgcggcttcgccgccttgtcctgatttaaatttaatccactata
NCCP11945	2161831	2161937	107	TATAGtggattaaatttaaaccggtacggcgttgcctcgccttgccgtactatttttactgtctgcggcttcgccgccttgtcctgatttaaatttaatccactata	100	0
FA1090	2095488	2095592	105	tatagcggattaacaaaaaccggtacggcgttgcctcgccttgccgtactatctgtactgtctgcggcttcgtcgccttgtcctgatttttgttaatccactata
NCCP11945	2172837	2172941	105	tatagcggattaacaaaaaccggtacggcgttgcctcgccttgccgtactatctgtactgtctgcggcttcgtcgccttgtcctgatttttgttaatccactata	100	0
FA1090				CREE not present
NCCP11945	2185647	2185800	154	tataatggattaacaaaaaccggtacggcgttgccccgccccggctcaaagggaacgattccctaaggcgcccaagcaccaagcgaaccggttccgtaccatttgtactgcctgcggcccgccgccttgtcctgatttttgttaatccactata	n/a	n/a
FA1090				CREE not present
NCCP11945	2186353	2186458	106	tatagtggattaaatttaaaccagtacagcgttgcctcgccttgccgtactatctgtactgtctgcggcttcgtcgccttgtcctgatttttgttaatccactata	n/a	n/a
FA1090	2109255	2109358	104	tatagtggattaacaaaaccggtacggcgttgcctcgccttgccgtactatttgtactgcctgcggcttcgtcgccttgtcctgatttttgttaatccactata
NCCP11945	2186864	2186967	104	tatagtggattaacaaaaccggtacggcgttgcctcgccttgccgtactatttgtactgtctgcggcttcgtcgccttgtcctgatttttgttaatccactata	99	1 bp
FA1090	2111946	2112052	107	tatagtggattaaatttaaaccggtacggcgttgcctcgccttgccgtactatttgtactgtctgcggcttcgtcgccttgtcctgatttaaatttaatccactata
NCCP11945	2189554	2189660	107	tatagtggattaaatttaaaccggtacggcgttgcctcgccttgccgtactatttgtactgtctgcggcttcgtcgccttgtcctgatttaaatttaatccactata	100	0
FA1090	2146262	2146416	155	tatagtggattaacaaaaaccggtacggcgttgccccgccttagctcaaagagaacgattccctaaggtgcccaagcaccaagcgaaccggttccgtactatccgtactgtccgcggcttcgccgccttgtcctgatttttgttaatccactata
NCCP11945	2224365	2224519	155	tatagtggattaacaaaaaccggtacggcgttgccccgccttggctcaaagggaacgattccctaaggtgcccaagcaccaagtgaaccggttccgtactatccgtactgtccgcggcttcgccgccttgtcctgatttttgttaatccactata	98.1	3 bp
* Regions where the CREE overlap an annotated coding region are shown in upper case letters.
† The differences between the two CREE sequences in the same location in N. gonorrhoeae strains FA1090 and NCCP11945.
‡ This sequence is present twice on this table as it and the surrounding genomic sequence appeared to align with two different CREE from N. gonorrhoeae strain NCCP11945
¶ In this location a CREE is not present but a CR, CR fragment, or CREE fragment is present.
